# Supplementary material for: The Primacy of Adipose Tissue Gene Expression and Plasma Lipidome in Cardiometabolic Disease in Persons With HIV
Source: J Infect Dis. 2024 Dec 9;231(2):e407–18. doi: 10.1093/infdis/jiae532 (PMC11841643; doi:10.1093/infdis/jiae532)
Supplement: jiae532_Supplementary_Data [file jiae532_supplementary_data.zip › Bailin_Supplemental_2024-09-16.xlsx]

## Sheet: Protein.Weight
feature	factor	value	view
CD164_Protein	Factor4	0.0365044	Protein
MENT	Factor4	0.0364398	Protein
APOD_Protein	Factor4	0.032943	Protein
SERPINA6	Factor4	0.0322837	Protein
APOF	Factor4	0.0321313	Protein
MTPN_Protein	Factor4	0.0308319	Protein
NOTCH2_Protein	Factor4	0.0307763	Protein
IGFBP2_Protein	Factor4	0.0304176	Protein
CKB_Protein	Factor4	0.0300657	Protein
SERPINC1	Factor4	0.0281409	Protein
BCL2L1_Protein	Factor4	0.027991	Protein
CASP8_Protein	Factor4	0.027984	Protein
MXRA8_Protein	Factor4	0.0278825	Protein
MSRA_Protein	Factor4	0.0277586	Protein
MORC3_Protein	Factor4	0.0276319	Protein
HEPACAM2	Factor4	0.027395	Protein
RGS10_Protein	Factor4	0.0264999	Protein
SNED1_Protein	Factor4	0.026149	Protein
FADD_Protein	Factor4	0.025639	Protein
SERPING1_Protein	Factor4	0.0252505	Protein
TPR_Protein	Factor4	0.0248992	Protein
SIGLEC5	Factor4	0.0247978	Protein
PRRT3_Protein	Factor4	0.0246537	Protein
TIMP4_Protein	Factor4	0.0246357	Protein
APOC1_Protein	Factor4	0.0246095	Protein
TMEM106A_Protein	Factor4	0.0236431	Protein
SPINT2_Protein	Factor4	0.0235228	Protein
DSG2_Protein	Factor4	0.0234889	Protein
VCAN_Protein	Factor4	0.0230856	Protein
ING1_Protein	Factor4	0.0230475	Protein
PTPRZ1	Factor4	0.022928	Protein
UFD1_Protein	Factor4	0.0223601	Protein
TEF_Protein	Factor4	0.0223262	Protein
COL4A1_Protein	Factor4	0.0223182	Protein
PON3_Protein	Factor4	0.0221118	Protein
NUDT2_Protein	Factor4	0.0219369	Protein
IGFBP1	Factor4	0.0218733	Protein
NXPH3_Protein	Factor4	0.0216344	Protein
LRPAP1_Protein	Factor4	0.0214801	Protein
GPR158	Factor4	0.02144	Protein
INSL4	Factor4	0.0212301	Protein
LPL_Protein	Factor4	0.0211465	Protein
AHNAK_Protein	Factor4	0.021082	Protein
C7orf50_Protein	Factor4	0.0209304	Protein
ANXA3_Protein	Factor4	0.0209169	Protein
HNRNPUL1_Protein	Factor4	0.0209153	Protein
YJU2_Protein	Factor4	0.0206379	Protein
PARP1_Protein	Factor4	0.0206288	Protein
TNFAIP8L2_Protein	Factor4	0.020602	Protein
IFI30	Factor4	0.020428	Protein
MDK_Protein	Factor4	0.0204044	Protein
RBM19_Protein	Factor4	0.0202501	Protein
CTSC_Protein	Factor4	0.0202219	Protein
CCER2	Factor4	0.0201041	Protein
TMEM25_Protein	Factor4	0.0199764	Protein
FGFBP2_Protein	Factor4	0.0197697	Protein
LRRC37A2_Protein	Factor4	0.0196969	Protein
HYOU1_Protein	Factor4	0.0196743	Protein
CD200_Protein	Factor4	0.0196072	Protein
APOA2	Factor4	0.0195448	Protein
TYMP_Protein	Factor4	0.0195236	Protein
TACSTD2_Protein	Factor4	0.0195157	Protein
ST3GAL1_Protein	Factor4	0.0195023	Protein
VSIR_Protein	Factor4	0.0194479	Protein
NACC1_Protein	Factor4	0.0193482	Protein
THPO	Factor4	0.0193314	Protein
THTPA_Protein	Factor4	0.0191781	Protein
RALY_Protein	Factor4	0.0191347	Protein
INPP1_Protein	Factor4	0.0191278	Protein
DTX3_Protein	Factor4	0.0190695	Protein
HDGFL2_Protein	Factor4	0.019044	Protein
SCGB3A1	Factor4	0.0190339	Protein
GHRL	Factor4	0.0189063	Protein
ANXA4_Protein	Factor4	0.0188487	Protein
FKBP1B_Protein	Factor4	0.0188052	Protein
MAN1A2_Protein	Factor4	0.0187986	Protein
SHBG	Factor4	0.0187322	Protein
DOK1_Protein	Factor4	0.0186921	Protein
NAAA_Protein	Factor4	0.0185249	Protein
PFKFB2_Protein	Factor4	0.0185093	Protein
KIAA0319	Factor4	0.0182806	Protein
CAPS_Protein	Factor4	0.0182402	Protein
SMNDC1_Protein	Factor4	0.0182138	Protein
ENG_Protein	Factor4	0.0181748	Protein
GH1	Factor4	0.0179732	Protein
SLC39A14_Protein	Factor4	0.0179666	Protein
ASRGL1_Protein	Factor4	0.0179608	Protein
CRELD2_Protein	Factor4	0.0179034	Protein
LEPR_Protein	Factor4	0.0179007	Protein
S100A12	Factor4	0.017888	Protein
DLL1_Protein	Factor4	0.0178759	Protein
SNRPB2_Protein	Factor4	0.0177961	Protein
CXCL12_Protein	Factor4	0.0177628	Protein
CREG1_Protein	Factor4	0.017683	Protein
SAFB2_Protein	Factor4	0.0176705	Protein
MESD_Protein	Factor4	0.0175589	Protein
FGFBP1	Factor4	0.0175529	Protein
SELENOP_Protein	Factor4	0.0175226	Protein
NUDT16_Protein	Factor4	0.0175166	Protein
ATF2_Protein	Factor4	0.0175046	Protein
PEAR1_Protein	Factor4	0.0174672	Protein
CSPG5_Protein	Factor4	0.0173509	Protein
CWC15_Protein	Factor4	0.0173394	Protein
SH2D1A_Protein	Factor4	0.0172866	Protein
NTRK3_Protein	Factor4	0.0172689	Protein
OBP2B	Factor4	0.0172122	Protein
TEK_Protein	Factor4	0.0172089	Protein
MAPK9_Protein	Factor4	0.0171278	Protein
MOG	Factor4	0.0170535	Protein
IL1RL1	Factor4	0.0170355	Protein
PPP1R2_Protein	Factor4	0.0169431	Protein
FKBP14_Protein	Factor4	0.0169415	Protein
LDLRAP1_Protein	Factor4	0.0168638	Protein
WFIKKN2	Factor4	0.0168587	Protein
CRIM1_Protein	Factor4	0.0168464	Protein
EDF1_Protein	Factor4	0.0167892	Protein
VGF	Factor4	0.016744	Protein
ARL2BP_Protein	Factor4	0.0166963	Protein
ESAM_Protein	Factor4	0.0166723	Protein
SUSD2_Protein	Factor4	0.0166717	Protein
DMP1	Factor4	0.0166586	Protein
SLITRK1	Factor4	0.016639	Protein
GIMAP7_Protein	Factor4	0.0165734	Protein
HYAL1_Protein	Factor4	0.0164298	Protein
ADGRG2	Factor4	0.0163809	Protein
NARS1_Protein	Factor4	0.0163384	Protein
PSIP1_Protein	Factor4	0.0162748	Protein
NFYA_Protein	Factor4	0.0162717	Protein
CDC37_Protein	Factor4	0.0162243	Protein
PQBP1_Protein	Factor4	0.0161003	Protein
TSPAN8_Protein	Factor4	0.0160754	Protein
RNASE4_Protein	Factor4	0.0160475	Protein
LMNB1_Protein	Factor4	0.0160317	Protein
ANXA2_Protein	Factor4	0.0159494	Protein
TOR1AIP1_Protein	Factor4	0.0159006	Protein
IL1R1_Protein	Factor4	0.0158282	Protein
TACC3_Protein	Factor4	0.0158271	Protein
LAMP2_Protein	Factor4	0.015825	Protein
PCYT2_Protein	Factor4	0.0158	Protein
ZHX2_Protein	Factor4	0.0157614	Protein
FEN1_Protein	Factor4	0.015746	Protein
NRGN_Protein	Factor4	0.0157312	Protein
SEMA7A_Protein	Factor4	0.015526	Protein
ELOA_Protein	Factor4	0.0155226	Protein
ENPP6	Factor4	0.0154702	Protein
VIM_Protein	Factor4	0.0154636	Protein
APOA1	Factor4	0.015449	Protein
CD14_Protein	Factor4	0.015359	Protein
SART1_Protein	Factor4	0.0153541	Protein
ENOX2_Protein	Factor4	0.0152895	Protein
NBN_Protein	Factor4	0.015258	Protein
CD55_Protein	Factor4	0.0151838	Protein
SDC4_Protein	Factor4	0.0151838	Protein
FXYD5_Protein	Factor4	0.0151686	Protein
TBCC_Protein	Factor4	0.0151143	Protein
F3_Protein	Factor4	0.0150786	Protein
FKBP4_Protein	Factor4	0.0150606	Protein
PAGR1_Protein	Factor4	0.0150167	Protein
RBP7_Protein	Factor4	0.0150075	Protein
TMSB10_Protein	Factor4	0.0148994	Protein
EPHB4_Protein	Factor4	0.0148513	Protein
IPCEF1	Factor4	0.0148508	Protein
ANXA1_Protein	Factor4	0.014836	Protein
OGFR_Protein	Factor4	0.0147377	Protein
HRAS_Protein	Factor4	0.0146354	Protein
CRISP2	Factor4	0.014593	Protein
CASP3_Protein	Factor4	0.0145909	Protein
PLTP_Protein	Factor4	0.0145726	Protein
APEX1_Protein	Factor4	0.0145222	Protein
DFFA_Protein	Factor4	0.0145063	Protein
GPIHBP1_Protein	Factor4	0.0144943	Protein
ENOPH1_Protein	Factor4	0.0144565	Protein
F2R_Protein	Factor4	0.0144502	Protein
TWF2_Protein	Factor4	0.0143997	Protein
GIMAP8_Protein	Factor4	0.0143589	Protein
TIMP3_Protein	Factor4	0.0143434	Protein
DBNL_Protein	Factor4	0.0143111	Protein
CEACAM19_Protein	Factor4	0.0142451	Protein
COMMD9_Protein	Factor4	0.0142021	Protein
MATN3	Factor4	0.0141875	Protein
TRDMT1_Protein	Factor4	0.0141731	Protein
TMED8_Protein	Factor4	0.0141336	Protein
CD69	Factor4	0.0141252	Protein
SCGN_Protein	Factor4	0.0141157	Protein
SUMF1_Protein	Factor4	0.0140666	Protein
MAP2K1_Protein	Factor4	0.0140623	Protein
TERF1_Protein	Factor4	0.0140032	Protein
BAP18	Factor4	0.0139937	Protein
JPT2_Protein	Factor4	0.0139781	Protein
RAB6A_Protein	Factor4	0.0139702	Protein
DDA1_Protein	Factor4	0.0139601	Protein
VIT_Protein	Factor4	0.0139548	Protein
CD58_Protein	Factor4	0.0138999	Protein
SERPINB6_Protein	Factor4	0.0138191	Protein
GC	Factor4	0.0137862	Protein
GP6	Factor4	0.0137801	Protein
REG1A	Factor4	0.0137229	Protein
ICAM5	Factor4	0.0136963	Protein
SPAG1_Protein	Factor4	0.0136644	Protein
SUGP1_Protein	Factor4	0.0136568	Protein
ARHGAP5_Protein	Factor4	0.0136538	Protein
F10_Protein	Factor4	0.0136042	Protein
CXADR	Factor4	0.0135809	Protein
TP53BP1_Protein	Factor4	0.0135583	Protein
LBR_Protein	Factor4	0.0135277	Protein
FOLR1	Factor4	0.0134748	Protein
GRAP2_Protein	Factor4	0.0134058	Protein
CFHR5	Factor4	0.0134043	Protein
CXCL8	Factor4	0.013398	Protein
CEP112_Protein	Factor4	0.0133717	Protein
TNC_Protein	Factor4	0.0133605	Protein
CEACAM5	Factor4	0.0133536	Protein
CLEC1A_Protein	Factor4	0.0132907	Protein
ARHGEF5_Protein	Factor4	0.013228	Protein
PDGFA_Protein	Factor4	0.0131906	Protein
OSMR_Protein	Factor4	0.0131847	Protein
LRTM2	Factor4	0.0131844	Protein
ARHGEF1_Protein	Factor4	0.0131567	Protein
SERPINA1_Protein	Factor4	0.0131498	Protein
KLK11	Factor4	0.0131372	Protein
SNAP23_Protein	Factor4	0.0131186	Protein
RCC1_Protein	Factor4	0.0130908	Protein
CX3CL1_Protein	Factor4	0.0130756	Protein
PTPRR	Factor4	0.0130647	Protein
ATP1B1_Protein	Factor4	0.0130398	Protein
GLYR1_Protein	Factor4	0.013035	Protein
PADI4	Factor4	0.0129696	Protein
CYTL1	Factor4	0.0129553	Protein
BPIFB1	Factor4	0.012906	Protein
DPP6	Factor4	0.012851	Protein
DIABLO	Factor4	0.0128437	Protein
STK4_Protein	Factor4	0.0128158	Protein
BCL2_Protein	Factor4	0.0127931	Protein
SERPINA3	Factor4	0.0127408	Protein
HMOX2_Protein	Factor4	0.012734	Protein
MET_Protein	Factor4	0.0126841	Protein
C9	Factor4	0.0126713	Protein
CPOX_Protein	Factor4	0.0126683	Protein
REST_Protein	Factor4	0.0126624	Protein
ARSA_Protein	Factor4	0.0126498	Protein
TNF	Factor4	0.0126431	Protein
AKT2_Protein	Factor4	0.0125955	Protein
PRSS27_Protein	Factor4	0.0125551	Protein
HARS1_Protein	Factor4	0.0125091	Protein
VPS4B_Protein	Factor4	0.012467	Protein
ROR1_Protein	Factor4	0.0124119	Protein
BCAM_Protein	Factor4	0.012397	Protein
SGSH_Protein	Factor4	0.0123142	Protein
CCL5_Protein	Factor4	0.0122793	Protein
ARID4B_Protein	Factor4	0.0122344	Protein
ABCA2_Protein	Factor4	0.0122294	Protein
CDNF_Protein	Factor4	0.012167	Protein
PPP1R12A_Protein	Factor4	0.0121469	Protein
FIS1_Protein	Factor4	0.0121222	Protein
PRELP_Protein	Factor4	0.0120515	Protein
CCN2_Protein	Factor4	0.0120067	Protein
MMP12	Factor4	0.0119468	Protein
IRAK4_Protein	Factor4	0.0119377	Protein
NOTCH1_Protein	Factor4	0.0119362	Protein
IGSF8_Protein	Factor4	0.0119332	Protein
GSN_Protein	Factor4	0.0119297	Protein
PRDX5_Protein	Factor4	0.0119267	Protein
ITIH3	Factor4	0.011922	Protein
GLOD4_Protein	Factor4	0.0119135	Protein
CD300LG_Protein	Factor4	0.0118806	Protein
NCAN	Factor4	0.0118421	Protein
BMP10	Factor4	0.0118241	Protein
CA14	Factor4	0.0118194	Protein
PLXNB3_Protein	Factor4	0.0118174	Protein
MCAM_Protein	Factor4	0.0118063	Protein
IL1B	Factor4	0.0117935	Protein
LYPD3	Factor4	0.0117647	Protein
BCAN	Factor4	0.0117629	Protein
KIR2DL2	Factor4	0.0117341	Protein
EDNRB_Protein	Factor4	0.0116981	Protein
CD274	Factor4	0.0116963	Protein
AIF1L_Protein	Factor4	0.0116922	Protein
VSIG10L_Protein	Factor4	0.0116664	Protein
TPT1_Protein	Factor4	0.0116625	Protein
AGRP	Factor4	0.0116402	Protein
MAD1L1	Factor4	0.0115755	Protein
DCN_Protein	Factor4	0.0115648	Protein
APOM_Protein	Factor4	0.0115485	Protein
MMP3	Factor4	0.0115175	Protein
CD2_Protein	Factor4	0.0114227	Protein
NPTX2	Factor4	0.0114175	Protein
ART3	Factor4	0.0114135	Protein
RTBDN	Factor4	0.0113843	Protein
SATB1_Protein	Factor4	0.0113371	Protein
SMAD3_Protein	Factor4	0.0113164	Protein
MNDA_Protein	Factor4	0.0112489	Protein
TSLP_Protein	Factor4	0.0112176	Protein
SEMA6C_Protein	Factor4	0.01121	Protein
JUN_Protein	Factor4	0.0112092	Protein
ZBTB17_Protein	Factor4	0.0111792	Protein
DCBLD2_Protein	Factor4	0.0111604	Protein
LTA	Factor4	0.0111563	Protein
CHM_Protein	Factor4	0.0111531	Protein
CEND1	Factor4	0.0111487	Protein
TNFRSF14_Protein	Factor4	0.0111409	Protein
FAM3B	Factor4	0.011122	Protein
NFIC_Protein	Factor4	0.011109	Protein
IST1_Protein	Factor4	0.0110899	Protein
ICAM4	Factor4	0.0110731	Protein
IL17D_Protein	Factor4	0.0110581	Protein
NPHS1	Factor4	0.0110524	Protein
NCR3LG1	Factor4	0.0110399	Protein
DGCR6_Protein	Factor4	0.0110309	Protein
CD99	Factor4	0.0109798	Protein
SYT1	Factor4	0.010967	Protein
IL7R_Protein	Factor4	0.0109336	Protein
NAA10_Protein	Factor4	0.0109115	Protein
CFHR4	Factor4	0.01091	Protein
CMIP_Protein	Factor4	0.0108392	Protein
CEBPA_Protein	Factor4	0.0108179	Protein
ZNF830_Protein	Factor4	0.0107917	Protein
TMPRSS11D	Factor4	0.0107604	Protein
ZBP1_Protein	Factor4	0.0107487	Protein
PNLIPRP2	Factor4	0.0107096	Protein
ACRBP_Protein	Factor4	0.0106969	Protein
NPR1_Protein	Factor4	0.0106927	Protein
SLC27A4_Protein	Factor4	0.0106714	Protein
TCOF1_Protein	Factor4	0.0106103	Protein
REG3A	Factor4	0.0106095	Protein
PVALB	Factor4	0.0105703	Protein
PCSK7_Protein	Factor4	0.0105562	Protein
ROBO4_Protein	Factor4	0.0105558	Protein
LRP1_Protein	Factor4	0.0105377	Protein
IL17RB	Factor4	0.0103985	Protein
POLR2F_Protein	Factor4	0.0103894	Protein
EGFR_Protein	Factor4	0.0103536	Protein
CA4_Protein	Factor4	0.010345	Protein
CLUL1	Factor4	0.0103411	Protein
TFPI_Protein	Factor4	0.0103142	Protein
CLIC5_Protein	Factor4	0.0102662	Protein
SERPINB8_Protein	Factor4	0.0102547	Protein
MZT1_Protein	Factor4	0.0102545	Protein
OMG	Factor4	0.0102447	Protein
ARHGAP1_Protein	Factor4	0.0102422	Protein
LYSMD3_Protein	Factor4	0.0102309	Protein
SCGB3A2	Factor4	0.0102215	Protein
LACTB2_Protein	Factor4	0.0102198	Protein
BGLAP	Factor4	0.0101842	Protein
ATP1B2_Protein	Factor4	0.0101817	Protein
FOXJ3_Protein	Factor4	0.0101123	Protein
KLK15	Factor4	0.010086	Protein
SCARF1_Protein	Factor4	0.0100792	Protein
TMPRSS5_Protein	Factor4	0.010057	Protein
CLU_Protein	Factor4	0.0100056	Protein
MSLN	Factor4	0.00999799	Protein
BTD_Protein	Factor4	0.00999558	Protein
CAPG_Protein	Factor4	0.00999112	Protein
ICAM2_Protein	Factor4	0.00996773	Protein
UMOD	Factor4	0.00996202	Protein
KITLG_Protein	Factor4	0.00992949	Protein
MIA	Factor4	0.0099078	Protein
CLEC3B_Protein	Factor4	0.0099075	Protein
EGF	Factor4	0.00989576	Protein
CTSL_Protein	Factor4	0.00988156	Protein
ISLR2_Protein	Factor4	0.00987764	Protein
LAMB1_Protein	Factor4	0.00986769	Protein
PSCA	Factor4	0.00984181	Protein
HSD11B1_Protein	Factor4	0.00983986	Protein
DOK2_Protein	Factor4	0.00982408	Protein
EDAR	Factor4	0.00982319	Protein
REG1B	Factor4	0.00980824	Protein
GZMH_Protein	Factor4	0.0097816	Protein
FGD3_Protein	Factor4	0.00977719	Protein
ENPP5	Factor4	0.00975446	Protein
IL13	Factor4	0.0097126	Protein
ITGA6_Protein	Factor4	0.00968461	Protein
CD34_Protein	Factor4	0.00967272	Protein
S100A11_Protein	Factor4	0.00966587	Protein
NPM1_Protein	Factor4	0.00966047	Protein
SNAP25	Factor4	0.00965532	Protein
NEFL	Factor4	0.00962209	Protein
FGL1	Factor4	0.0096189	Protein
IL1RAP_Protein	Factor4	0.0095721	Protein
DIPK2B_Protein	Factor4	0.00956985	Protein
RECK_Protein	Factor4	0.00954312	Protein
ATP1B4	Factor4	0.00953433	Protein
EPCAM	Factor4	0.0095269	Protein
B4GAT1_Protein	Factor4	0.00951054	Protein
GNLY_Protein	Factor4	0.00949517	Protein
CRTAC1	Factor4	0.0094444	Protein
MAGED1_Protein	Factor4	0.00937455	Protein
MITD1_Protein	Factor4	0.00937211	Protein
SIAE_Protein	Factor4	0.00937088	Protein
CD3E_Protein	Factor4	0.00936695	Protein
PTPN6_Protein	Factor4	0.00936199	Protein
TIA1_Protein	Factor4	0.009342	Protein
KIRREL2	Factor4	0.00931543	Protein
MORF4L2_Protein	Factor4	0.00930416	Protein
LYN_Protein	Factor4	0.0092652	Protein
NOTCH3_Protein	Factor4	0.00926102	Protein
GUCA2A	Factor4	0.00926033	Protein
CASP1_Protein	Factor4	0.00925277	Protein
EBAG9_Protein	Factor4	0.00921915	Protein
REG4	Factor4	0.00919105	Protein
COL18A1_Protein	Factor4	0.00916258	Protein
COL24A1_Protein	Factor4	0.00915477	Protein
APOL1_Protein	Factor4	0.0091536	Protein
NAP1L4_Protein	Factor4	0.00914576	Protein
PRTN3	Factor4	0.00911278	Protein
CA13	Factor4	0.00908905	Protein
PLIN3_Protein	Factor4	0.00907892	Protein
DPP7_Protein	Factor4	0.00904856	Protein
CD46_Protein	Factor4	0.00902822	Protein
LTA4H_Protein	Factor4	0.00902265	Protein
THAP12_Protein	Factor4	0.00901237	Protein
CRNN	Factor4	0.00896591	Protein
MED18_Protein	Factor4	0.00893794	Protein
FAM13A_Protein	Factor4	0.00890552	Protein
PDLIM5_Protein	Factor4	0.00889529	Protein
GAMT_Protein	Factor4	0.00888889	Protein
OLR1	Factor4	0.00887379	Protein
TNFRSF11B_Protein	Factor4	0.00882846	Protein
BACH1_Protein	Factor4	0.00882721	Protein
EDDM3B	Factor4	0.00877511	Protein
SEZ6L2_Protein	Factor4	0.00875681	Protein
AGER_Protein	Factor4	0.00875322	Protein
NPTXR_Protein	Factor4	0.00872978	Protein
PLB1_Protein	Factor4	0.00872143	Protein
PLA2G7_Protein	Factor4	0.00870574	Protein
DXO_Protein	Factor4	0.00870382	Protein
GFAP	Factor4	0.00870104	Protein
GSTM4_Protein	Factor4	0.00867785	Protein
NCS1_Protein	Factor4	0.00867631	Protein
PPP1R14D	Factor4	0.0086668	Protein
FGFBP3_Protein	Factor4	0.0086568	Protein
CDH17	Factor4	0.0086405	Protein
MGMT_Protein	Factor4	0.00862837	Protein
CALCB	Factor4	0.00860071	Protein
SHMT1_Protein	Factor4	0.0085985	Protein
CDH1	Factor4	0.00859029	Protein
CASP4_Protein	Factor4	0.00858928	Protein
SBSN	Factor4	0.00858732	Protein
RNASEH2A	Factor4	0.00858526	Protein
AKAP12_Protein	Factor4	0.00857505	Protein
BOC_Protein	Factor4	0.00857413	Protein
CHL1_Protein	Factor4	0.00856431	Protein
PTPRH	Factor4	0.00854155	Protein
VTA1_Protein	Factor4	0.00853227	Protein
ENTPD6_Protein	Factor4	0.008515	Protein
HTRA2_Protein	Factor4	0.00850831	Protein
P4HB_Protein	Factor4	0.00848401	Protein
TNFSF13_Protein	Factor4	0.00847329	Protein
GORASP2_Protein	Factor4	0.00846393	Protein
GABARAP_Protein	Factor4	0.00846064	Protein
WFDC2	Factor4	0.00845275	Protein
IL2RG_Protein	Factor4	0.00844865	Protein
LMOD1_Protein	Factor4	0.00843536	Protein
LCN15	Factor4	0.00842564	Protein
AZU1	Factor4	0.00839833	Protein
HS6ST2	Factor4	0.00839619	Protein
IFNAR1_Protein	Factor4	0.00838734	Protein
FOLR3	Factor4	0.00837122	Protein
SIGLEC8	Factor4	0.00834633	Protein
GDF2	Factor4	0.00834453	Protein
ITGB1_Protein	Factor4	0.00829276	Protein
CLEC14A_Protein	Factor4	0.00827674	Protein
LAT_Protein	Factor4	0.00826629	Protein
RAB33A	Factor4	0.0082211	Protein
SPINK2	Factor4	0.00819353	Protein
ACE_Protein	Factor4	0.00817959	Protein
NCK2_Protein	Factor4	0.00817764	Protein
RAB44	Factor4	0.00814756	Protein
RBP2	Factor4	0.00813477	Protein
STX1B_Protein	Factor4	0.0081131	Protein
TNFAIP8_Protein	Factor4	0.00810896	Protein
IL32_Protein	Factor4	0.00809576	Protein
MERTK_Protein	Factor4	0.008085	Protein
DKKL1	Factor4	0.0080683	Protein
GBA_Protein	Factor4	0.00805969	Protein
PDLIM7_Protein	Factor4	0.00805541	Protein
GID8_Protein	Factor4	0.00805317	Protein
ERBB4_Protein	Factor4	0.00802376	Protein
NAGA_Protein	Factor4	0.00802119	Protein
DNAJC9_Protein	Factor4	0.00800504	Protein
CD40LG	Factor4	0.00793966	Protein
FUS_Protein	Factor4	0.00792527	Protein
GZMA_Protein	Factor4	0.00791786	Protein
MCFD2_Protein	Factor4	0.00788965	Protein
MTHFD2_Protein	Factor4	0.00787343	Protein
PTEN_Protein	Factor4	0.00785608	Protein
COL9A2_Protein	Factor4	0.00785192	Protein
CCL24	Factor4	0.00784869	Protein
ADAMTSL4_Protein	Factor4	0.00782984	Protein
CCL27	Factor4	0.00781984	Protein
CKMT1A_CKMT1B	Factor4	0.00781709	Protein
IL16_Protein	Factor4	0.00777235	Protein
KLK14	Factor4	0.00777071	Protein
LRG1	Factor4	0.00775528	Protein
GP1BA	Factor4	0.00773336	Protein
SCG3	Factor4	0.00771074	Protein
TYRO3_Protein	Factor4	0.00770438	Protein
RANBP1_Protein	Factor4	0.00770014	Protein
UNC5D	Factor4	0.00768924	Protein
GALNT10_Protein	Factor4	0.00767886	Protein
LGALS7_LGALS7B	Factor4	0.00767334	Protein
FGF2_Protein	Factor4	0.00766528	Protein
PDGFB_Protein	Factor4	0.0076626	Protein
BLOC1S2_Protein	Factor4	0.0076568	Protein
SH3BGRL2_Protein	Factor4	0.00762154	Protein
ENSA_Protein	Factor4	0.00761962	Protein
HSPA1A_Protein	Factor4	0.00760587	Protein
NME3_Protein	Factor4	0.00760035	Protein
PDIA5_Protein	Factor4	0.00759061	Protein
ITIH4	Factor4	0.00758641	Protein
NMNAT1_Protein	Factor4	0.00756378	Protein
SAT2_Protein	Factor4	0.00755356	Protein
ATXN10_Protein	Factor4	0.00754304	Protein
SLITRK6	Factor4	0.00750505	Protein
C5_Protein	Factor4	0.00748012	Protein
CHGB	Factor4	0.00747819	Protein
CELSR2_Protein	Factor4	0.00743908	Protein
SUMF2_Protein	Factor4	0.00743846	Protein
ATRN_Protein	Factor4	0.0074316	Protein
DSG3	Factor4	0.00742375	Protein
PPP1R12B_Protein	Factor4	0.0074127	Protein
ECE1_Protein	Factor4	0.00740686	Protein
SERPINB1_Protein	Factor4	0.00739923	Protein
WNT9A_Protein	Factor4	0.00739315	Protein
ENTPD5_Protein	Factor4	0.00737741	Protein
UBE2B_Protein	Factor4	0.00736704	Protein
CDH5_Protein	Factor4	0.007365	Protein
DUSP13	Factor4	0.00735018	Protein
REN	Factor4	0.00734112	Protein
MAG	Factor4	0.00730709	Protein
ARHGAP25_Protein	Factor4	0.00727754	Protein
C3_Protein	Factor4	0.00727168	Protein
FAM171B_Protein	Factor4	0.00723357	Protein
CHMP1A_Protein	Factor4	0.00716593	Protein
TFF3	Factor4	0.00716305	Protein
IFNW1	Factor4	0.00716121	Protein
CCND2_Protein	Factor4	0.00712719	Protein
ELN_Protein	Factor4	0.00712584	Protein
F11R_Protein	Factor4	0.00712529	Protein
IFNGR1_Protein	Factor4	0.00711735	Protein
CD226_Protein	Factor4	0.00711612	Protein
FNTA_Protein	Factor4	0.00711171	Protein
SERPINE2_Protein	Factor4	0.00710008	Protein
ALPP	Factor4	0.00709013	Protein
ANGPTL3	Factor4	0.00703013	Protein
WIF1	Factor4	0.0070205	Protein
JAM2_Protein	Factor4	0.00701561	Protein
CHRDL1_Protein	Factor4	0.00700891	Protein
ANG_Protein	Factor4	0.00699895	Protein
DKK3_Protein	Factor4	0.00699559	Protein
CDC26_Protein	Factor4	0.00699299	Protein
IL6R_Protein	Factor4	0.00699179	Protein
RBM17_Protein	Factor4	0.00696455	Protein
SEMA4C_Protein	Factor4	0.00696285	Protein
ERMAP_Protein	Factor4	0.00694213	Protein
CACNA1H_Protein	Factor4	0.00691547	Protein
CHIT1_Protein	Factor4	0.00691411	Protein
CCL16_Protein	Factor4	0.00691008	Protein
NECTIN4	Factor4	0.00689545	Protein
SLC13A1	Factor4	0.00688858	Protein
XG_Protein	Factor4	0.0068543	Protein
SLAMF6_Protein	Factor4	0.00684754	Protein
SERPINA11	Factor4	0.00683175	Protein
FOLH1	Factor4	0.00678789	Protein
CLEC6A	Factor4	0.00678668	Protein
CASP7_Protein	Factor4	0.00677963	Protein
TGFBR3_Protein	Factor4	0.00677414	Protein
KIR3DL1	Factor4	0.00676319	Protein
SNAPIN_Protein	Factor4	0.00676009	Protein
SRP14_Protein	Factor4	0.00675047	Protein
CTSB_Protein	Factor4	0.00674641	Protein
TLR4_Protein	Factor4	0.00674459	Protein
PCBP2_Protein	Factor4	0.00671666	Protein
AMIGO2_Protein	Factor4	0.00671593	Protein
IL25	Factor4	0.00670306	Protein
NECTIN1_Protein	Factor4	0.00664745	Protein
CEP43	Factor4	0.00663081	Protein
CNPY2_Protein	Factor4	0.00662011	Protein
DTX2_Protein	Factor4	0.00661943	Protein
KLK7	Factor4	0.00656948	Protein
CHAD	Factor4	0.00655892	Protein
GPA33	Factor4	0.00655592	Protein
TRAF3IP2_Protein	Factor4	0.00653422	Protein
TNFAIP2_Protein	Factor4	0.00653311	Protein
LGALS3_Protein	Factor4	0.00652488	Protein
PKD1_Protein	Factor4	0.00651356	Protein
TIMP1_Protein	Factor4	0.00648705	Protein
TPSD1	Factor4	0.0064781	Protein
TPSAB1_Protein	Factor4	0.00646245	Protein
SUSD5	Factor4	0.00645615	Protein
PDAP1_Protein	Factor4	0.00643934	Protein
DDC	Factor4	0.00641979	Protein
CXCL1	Factor4	0.00641331	Protein
PON1	Factor4	0.00635882	Protein
IKZF2_Protein	Factor4	0.00634772	Protein
BEX3_Protein	Factor4	0.00633544	Protein
BCL2L15	Factor4	0.00631847	Protein
SEZ6L	Factor4	0.00631056	Protein
PTPRN2_Protein	Factor4	0.00628859	Protein
SPARC_Protein	Factor4	0.00627506	Protein
CHMP6_Protein	Factor4	0.00627318	Protein
NECTIN2_Protein	Factor4	0.0062414	Protein
BTC_Protein	Factor4	0.00623717	Protein
BOLA2_BOLA2B	Factor4	0.00622683	Protein
SKAP1_Protein	Factor4	0.00621133	Protein
NELL1	Factor4	0.00619647	Protein
ACP1_Protein	Factor4	0.00617588	Protein
ATP5IF1_Protein	Factor4	0.00617185	Protein
IL36G	Factor4	0.0061577	Protein
NPTN_Protein	Factor4	0.00615289	Protein
LUZP2_Protein	Factor4	0.00615217	Protein
APBB1IP_Protein	Factor4	0.00614766	Protein
DBI_Protein	Factor4	0.00612711	Protein
LAMP3	Factor4	0.00609342	Protein
SERPINF2_Protein	Factor4	0.00609061	Protein
GALNT3_Protein	Factor4	0.00606728	Protein
IL18BP_Protein	Factor4	0.0060652	Protein
GGACT_Protein	Factor4	0.00605718	Protein
HMMR	Factor4	0.00601734	Protein
CD302_Protein	Factor4	0.00600255	Protein
TNFSF12_Protein	Factor4	0.0060025	Protein
IDS_Protein	Factor4	0.00599958	Protein
CHGA	Factor4	0.00599217	Protein
VCAM1_Protein	Factor4	0.00598863	Protein
FMNL1_Protein	Factor4	0.00598188	Protein
ELAC1_Protein	Factor4	0.00596765	Protein
F11	Factor4	0.00594808	Protein
CCL23	Factor4	0.00594132	Protein
CEACAM8	Factor4	0.00591609	Protein
CANT1_Protein	Factor4	0.00590274	Protein
EDA2R	Factor4	0.00589369	Protein
TCN2_Protein	Factor4	0.00587924	Protein
CORO1A_Protein	Factor4	0.00587686	Protein
CD99L2_Protein	Factor4	0.00587535	Protein
SMPDL3A_Protein	Factor4	0.00585593	Protein
CR2	Factor4	0.00583103	Protein
SDHB_Protein	Factor4	0.00581669	Protein
NCAM2	Factor4	0.00579318	Protein
ACP5_Protein	Factor4	0.0057832	Protein
LEG1	Factor4	0.00574432	Protein
ITGB6	Factor4	0.00573573	Protein
SRC_Protein	Factor4	0.00572227	Protein
ZBTB16_Protein	Factor4	0.00571558	Protein
CFP	Factor4	0.00569135	Protein
PRSS53	Factor4	0.00568655	Protein
SNAP29_Protein	Factor4	0.00567815	Protein
IL17C	Factor4	0.00560964	Protein
CA6	Factor4	0.00560693	Protein
CRH	Factor4	0.00559604	Protein
CETN3_Protein	Factor4	0.00558464	Protein
DBH	Factor4	0.00557553	Protein
TBC1D23_Protein	Factor4	0.00557185	Protein
SHD	Factor4	0.00555734	Protein
SH3BP1_Protein	Factor4	0.00554992	Protein
APOH	Factor4	0.00554401	Protein
LILRB5_Protein	Factor4	0.00549131	Protein
MYOC_Protein	Factor4	0.00547963	Protein
GGT5_Protein	Factor4	0.00547248	Protein
SCGB1A1	Factor4	0.00546322	Protein
HCLS1_Protein	Factor4	0.00544137	Protein
BRK1_Protein	Factor4	0.00543898	Protein
LIF	Factor4	0.0054245	Protein
EXTL1	Factor4	0.00541728	Protein
GNAS_Protein	Factor4	0.00537972	Protein
DKK1	Factor4	0.00536785	Protein
HBQ1	Factor4	0.00536363	Protein
RNASE10	Factor4	0.00534183	Protein
ANGPTL1_Protein	Factor4	0.00532704	Protein
PLA2G4A_Protein	Factor4	0.00532367	Protein
CSNK2A1_Protein	Factor4	0.00529821	Protein
NUDT15_Protein	Factor4	0.00528779	Protein
PPIB_Protein	Factor4	0.00527874	Protein
APLP1_Protein	Factor4	0.00527126	Protein
TNFSF9	Factor4	0.00526173	Protein
CALB1	Factor4	0.00524916	Protein
PCNA_Protein	Factor4	0.0052436	Protein
CPA4_Protein	Factor4	0.00523738	Protein
CPQ_Protein	Factor4	0.0052372	Protein
PODXL2_Protein	Factor4	0.00521354	Protein
JCHAIN_Protein	Factor4	0.0052054	Protein
ITGAV_Protein	Factor4	0.00520058	Protein
SMPDL3B	Factor4	0.0051986	Protein
TINAGL1_Protein	Factor4	0.0051762	Protein
MSMB	Factor4	0.00516907	Protein
HMOX1_Protein	Factor4	0.00516151	Protein
LIFR_Protein	Factor4	0.00515977	Protein
PIGR	Factor4	0.00515777	Protein
GBP2_Protein	Factor4	0.00515509	Protein
HSBP1_Protein	Factor4	0.00514254	Protein
MSLNL	Factor4	0.00514017	Protein
USP8_Protein	Factor4	0.0051218	Protein
ARF6_Protein	Factor4	0.00512035	Protein
C1QA_Protein	Factor4	0.00510593	Protein
ACOT13_Protein	Factor4	0.00509867	Protein
GFRA2_Protein	Factor4	0.0050986	Protein
CD5L	Factor4	0.00507745	Protein
ANPEP_Protein	Factor4	0.0050511	Protein
ACE2	Factor4	0.00504784	Protein
SELPLG_Protein	Factor4	0.0050446	Protein
CEACAM18	Factor4	0.00500466	Protein
TREML2	Factor4	0.00499731	Protein
PAFAH2_Protein	Factor4	0.00499216	Protein
IMPA1_Protein	Factor4	0.00498701	Protein
CD36_Protein	Factor4	0.00498629	Protein
GIPC3_Protein	Factor4	0.00498287	Protein
SPRING1	Factor4	0.00497165	Protein
GM2A_Protein	Factor4	0.00496885	Protein
CABP2	Factor4	0.00496349	Protein
ERC2	Factor4	0.00494888	Protein
ENO2_Protein	Factor4	0.00492507	Protein
OPTC	Factor4	0.00490582	Protein
TNFRSF19_Protein	Factor4	0.00490456	Protein
RETN	Factor4	0.00489685	Protein
EIF1AX_Protein	Factor4	0.00488048	Protein
KLK6	Factor4	0.00487391	Protein
SERPINA7	Factor4	0.00486856	Protein
F12	Factor4	0.00486599	Protein
FLT1_Protein	Factor4	0.00486324	Protein
PLPBP_Protein	Factor4	0.00485913	Protein
ARSB_Protein	Factor4	0.00485908	Protein
VWC2L	Factor4	0.00485251	Protein
TIE1_Protein	Factor4	0.00485223	Protein
DGKZ_Protein	Factor4	0.0048336	Protein
F2	Factor4	0.00481586	Protein
USP28_Protein	Factor4	0.00480667	Protein
AK2_Protein	Factor4	0.00480556	Protein
ATP1B3_Protein	Factor4	0.00476091	Protein
SRPX_Protein	Factor4	0.00476006	Protein
CD40_Protein	Factor4	0.0047568	Protein
SCARF2_Protein	Factor4	0.00472522	Protein
ERBB3	Factor4	0.00471665	Protein
YTHDF3_Protein	Factor4	0.00471635	Protein
PLEKHO1_Protein	Factor4	0.00471426	Protein
DDR1_Protein	Factor4	0.00470296	Protein
UNC79	Factor4	0.00469598	Protein
TOP2B_Protein	Factor4	0.00466009	Protein
PYDC1	Factor4	0.00464715	Protein
ERVV_1	Factor4	0.00463946	Protein
EFCAB14_Protein	Factor4	0.00463475	Protein
SLC51B	Factor4	0.00463273	Protein
GNPDA1_Protein	Factor4	0.00460345	Protein
CLMP_Protein	Factor4	0.0045881	Protein
NELL2_Protein	Factor4	0.0045822	Protein
CPE_Protein	Factor4	0.00458111	Protein
XCL1	Factor4	0.00457482	Protein
CD1C_Protein	Factor4	0.00457008	Protein
EPPK1	Factor4	0.00456569	Protein
IL10RB_Protein	Factor4	0.00456069	Protein
BAG4_Protein	Factor4	0.00452575	Protein
EDN1_Protein	Factor4	0.00452172	Protein
BTN2A1_Protein	Factor4	0.00451534	Protein
MIF_Protein	Factor4	0.00451383	Protein
APP_Protein	Factor4	0.00450835	Protein
AOC1	Factor4	0.00450352	Protein
BSND	Factor4	0.00448912	Protein
TFPI2_Protein	Factor4	0.00448649	Protein
VTCN1	Factor4	0.00447214	Protein
MEGF10	Factor4	0.00444029	Protein
SPINK1	Factor4	0.00443178	Protein
LYPD8	Factor4	0.0044309	Protein
LAMP1_Protein	Factor4	0.00441948	Protein
CTSH_Protein	Factor4	0.00440368	Protein
F13B	Factor4	0.00439329	Protein
LTBP2_Protein	Factor4	0.00438612	Protein
SUSD1_Protein	Factor4	0.00436505	Protein
PTPRF_Protein	Factor4	0.0043641	Protein
ABHD14B_Protein	Factor4	0.00436399	Protein
DPEP1	Factor4	0.00435194	Protein
ATP5F1D_Protein	Factor4	0.00434714	Protein
TARS1_Protein	Factor4	0.00432848	Protein
ST8SIA1_Protein	Factor4	0.00430338	Protein
MEPE	Factor4	0.00429464	Protein
TTR	Factor4	0.00429071	Protein
CGN	Factor4	0.00427317	Protein
CXCL11_Protein	Factor4	0.00426218	Protein
KDR_Protein	Factor4	0.00423054	Protein
EVI2B_Protein	Factor4	0.00422817	Protein
EPHA2_Protein	Factor4	0.00422507	Protein
DPEP2_Protein	Factor4	0.00422417	Protein
NCF2_Protein	Factor4	0.00420523	Protein
IL3RA	Factor4	0.00420218	Protein
LY75_Protein	Factor4	0.00419193	Protein
CLEC5A	Factor4	0.00418532	Protein
SERPINI1_Protein	Factor4	0.00418177	Protein
DNER	Factor4	0.0041776	Protein
ARHGEF10_Protein	Factor4	0.00415094	Protein
EPHB6_Protein	Factor4	0.0041474	Protein
DHRS4L2_Protein	Factor4	0.0041225	Protein
ESM1	Factor4	0.00409668	Protein
SFTPA2	Factor4	0.00407937	Protein
CADPS	Factor4	0.00407763	Protein
PAM_Protein	Factor4	0.0040642	Protein
PCDH12_Protein	Factor4	0.00405971	Protein
SEMA4D_Protein	Factor4	0.00405737	Protein
CDH3	Factor4	0.00404841	Protein
SLAMF8_Protein	Factor4	0.0040371	Protein
TJAP1_Protein	Factor4	0.00401639	Protein
MTIF3_Protein	Factor4	0.0040119	Protein
SLA2	Factor4	0.00400747	Protein
ENO1_Protein	Factor4	0.00399527	Protein
MANSC1_Protein	Factor4	0.00398306	Protein
TNFRSF13C	Factor4	0.00397387	Protein
B3GNT7_Protein	Factor4	0.0039688	Protein
LMNB2_Protein	Factor4	0.00395302	Protein
GPR37	Factor4	0.00395227	Protein
BPIFA2	Factor4	0.00394883	Protein
MMP13	Factor4	0.00394707	Protein
IGFBPL1	Factor4	0.00390474	Protein
CD207	Factor4	0.00389234	Protein
ADAM9_Protein	Factor4	0.00386046	Protein
FABP9	Factor4	0.00385102	Protein
VSIG2_Protein	Factor4	0.00382703	Protein
ITGB5_Protein	Factor4	0.00381652	Protein
FCN2_Protein	Factor4	0.00380803	Protein
CTSO_Protein	Factor4	0.00380776	Protein
HGFAC	Factor4	0.00380602	Protein
CEACAM6	Factor4	0.00379583	Protein
CCL4_Protein	Factor4	0.00378683	Protein
CLEC10A_Protein	Factor4	0.00377889	Protein
CTSS_Protein	Factor4	0.00377589	Protein
PSTPIP2_Protein	Factor4	0.00377393	Protein
SEPTIN9_Protein	Factor4	0.00377116	Protein
BRD3_Protein	Factor4	0.00374654	Protein
NEO1_Protein	Factor4	0.00373793	Protein
RAD23B_Protein	Factor4	0.00371624	Protein
RNASE1_Protein	Factor4	0.00370871	Protein
EDIL3_Protein	Factor4	0.00370704	Protein
PPL_Protein	Factor4	0.00368603	Protein
UBAC1_Protein	Factor4	0.0036841	Protein
IL10	Factor4	0.00366013	Protein
NPC2_Protein	Factor4	0.00366009	Protein
SKIV2L_Protein	Factor4	0.00362967	Protein
NCR1	Factor4	0.00362391	Protein
KLK13	Factor4	0.00361811	Protein
TNFSF8_Protein	Factor4	0.00361085	Protein
PCDHB15_Protein	Factor4	0.00360399	Protein
TNFRSF21_Protein	Factor4	0.00357939	Protein
BST1_Protein	Factor4	0.00357923	Protein
FMR1_Protein	Factor4	0.00357692	Protein
PLXNA4_Protein	Factor4	0.00355454	Protein
KIR2DL3	Factor4	0.00354475	Protein
HCG22	Factor4	0.00353051	Protein
RAD51	Factor4	0.00352921	Protein
CAMKK1_Protein	Factor4	0.00352492	Protein
CSF2RB_Protein	Factor4	0.00352444	Protein
MBL2	Factor4	0.00352428	Protein
GBP1_Protein	Factor4	0.00350091	Protein
WFDC1	Factor4	0.00350052	Protein
EGLN1_Protein	Factor4	0.00349193	Protein
DDX58_Protein	Factor4	0.00348911	Protein
ITGA11_Protein	Factor4	0.00348757	Protein
VPS37A_Protein	Factor4	0.00347055	Protein
NRP2_Protein	Factor4	0.00346636	Protein
VWA5A_Protein	Factor4	0.00346436	Protein
SCN3B_Protein	Factor4	0.00346327	Protein
KRT19	Factor4	0.00346214	Protein
S100A3_Protein	Factor4	0.00344922	Protein
PROK1_Protein	Factor4	0.00344416	Protein
FAS_Protein	Factor4	0.00343581	Protein
SOD2_Protein	Factor4	0.00343562	Protein
CD84_Protein	Factor4	0.00343187	Protein
FAM3C_Protein	Factor4	0.00339622	Protein
CRKL_Protein	Factor4	0.00337569	Protein
FGF16	Factor4	0.00336249	Protein
DNAJB14_Protein	Factor4	0.00335027	Protein
TIMD4	Factor4	0.00334793	Protein
SPINT3	Factor4	0.00333827	Protein
DOC2B_Protein	Factor4	0.00332689	Protein
CRISP3	Factor4	0.00331319	Protein
SPARCL1_Protein	Factor4	0.00331152	Protein
AMBP	Factor4	0.00330763	Protein
KLK8	Factor4	0.00325912	Protein
RNASE3	Factor4	0.00324853	Protein
COL2A1	Factor4	0.00324612	Protein
IGBP1_Protein	Factor4	0.00323599	Protein
DSCAM	Factor4	0.00323307	Protein
SPINT1_Protein	Factor4	0.00320594	Protein
VEGFD_Protein	Factor4	0.00320054	Protein
GCHFR_Protein	Factor4	0.00319763	Protein
RSPO3_Protein	Factor4	0.00319292	Protein
PPBP_Protein	Factor4	0.00314782	Protein
PARK7_Protein	Factor4	0.00314245	Protein
CFHR2	Factor4	0.00312219	Protein
RGMB_Protein	Factor4	0.00310302	Protein
PGM2_Protein	Factor4	0.00308144	Protein
NPPB	Factor4	0.00306031	Protein
IL6ST_Protein	Factor4	0.0030438	Protein
TNFRSF6B	Factor4	0.00303894	Protein
OFD1_Protein	Factor4	0.00300389	Protein
KYAT1	Factor4	0.00297393	Protein
FGFR4	Factor4	0.00296425	Protein
STAT2_Protein	Factor4	0.00294626	Protein
NUB1_Protein	Factor4	0.00291656	Protein
CLEC1B	Factor4	0.00290414	Protein
CNGB3	Factor4	0.00290205	Protein
PRKAR1A_Protein	Factor4	0.00288929	Protein
RUVBL1_Protein	Factor4	0.00288774	Protein
SMPD1_Protein	Factor4	0.00284633	Protein
TREH_Protein	Factor4	0.0028368	Protein
CNST_Protein	Factor4	0.00283522	Protein
LY6D	Factor4	0.00281919	Protein
PDE4D_Protein	Factor4	0.00281071	Protein
PTGDS_Protein	Factor4	0.00281053	Protein
BLNK_Protein	Factor4	0.00280918	Protein
KLK1	Factor4	0.00279706	Protein
PLA2G1B	Factor4	0.0027859	Protein
CPVL_Protein	Factor4	0.00277736	Protein
FGF12_Protein	Factor4	0.00277135	Protein
HSD17B14_Protein	Factor4	0.00275656	Protein
COMT_Protein	Factor4	0.00275018	Protein
QPCT_Protein	Factor4	0.002742	Protein
EPHA4_Protein	Factor4	0.00274085	Protein
CNTN1_Protein	Factor4	0.00273479	Protein
SPESP1_Protein	Factor4	0.00272978	Protein
KCNC4_Protein	Factor4	0.00270526	Protein
PPT1_Protein	Factor4	0.00269785	Protein
FCRL2	Factor4	0.00269747	Protein
IL31RA	Factor4	0.00268387	Protein
POF1B	Factor4	0.00268276	Protein
ADGRD1_Protein	Factor4	0.00266949	Protein
PKN3_Protein	Factor4	0.00266623	Protein
AXL_Protein	Factor4	0.00266153	Protein
PSAP_Protein	Factor4	0.0026536	Protein
RAB3GAP1_Protein	Factor4	0.00264887	Protein
TSPYL1_Protein	Factor4	0.00264826	Protein
KIT_Protein	Factor4	0.00263557	Protein
NAPRT_Protein	Factor4	0.00261459	Protein
LAMA4_Protein	Factor4	0.00258853	Protein
RWDD1_Protein	Factor4	0.00258161	Protein
NMT1_Protein	Factor4	0.00257181	Protein
MYH7B_Protein	Factor4	0.00255064	Protein
CLEC2L_Protein	Factor4	0.00252754	Protein
FABP2	Factor4	0.00252494	Protein
CYB5R2_Protein	Factor4	0.00251629	Protein
ACTA2_Protein	Factor4	0.00251628	Protein
ESPL1	Factor4	0.00251393	Protein
FKBP7_Protein	Factor4	0.00250847	Protein
C1GALT1C1_Protein	Factor4	0.00250602	Protein
CRTAM	Factor4	0.00250421	Protein
FKBPL_Protein	Factor4	0.00248351	Protein
PPM1A_Protein	Factor4	0.00245919	Protein
C4BPB	Factor4	0.00245375	Protein
IGSF21_Protein	Factor4	0.00244003	Protein
GFRA3	Factor4	0.00243944	Protein
LGALS8_Protein	Factor4	0.00242776	Protein
INSL3	Factor4	0.00241338	Protein
SLURP1	Factor4	0.00240472	Protein
SCRG1	Factor4	0.00239492	Protein
ADAM8_Protein	Factor4	0.0023894	Protein
ACAN	Factor4	0.00237696	Protein
OGA_Protein	Factor4	0.00233677	Protein
GP2	Factor4	0.00231897	Protein
S100P	Factor4	0.00230213	Protein
BLOC1S3_Protein	Factor4	0.00228375	Protein
RNF43	Factor4	0.00227143	Protein
CCN4	Factor4	0.00226249	Protein
SPP1_Protein	Factor4	0.00225425	Protein
STXBP3_Protein	Factor4	0.0022391	Protein
COL5A1_Protein	Factor4	0.00221298	Protein
SIGLEC10	Factor4	0.00220288	Protein
TGFA	Factor4	0.00219689	Protein
PSMC3_Protein	Factor4	0.00218001	Protein
LSM1_Protein	Factor4	0.00216575	Protein
CCL11	Factor4	0.00216079	Protein
CXCL5	Factor4	0.00215978	Protein
CCL18_Protein	Factor4	0.00215383	Protein
MAP1LC3A_Protein	Factor4	0.00212289	Protein
LRRN1	Factor4	0.00211719	Protein
PLG	Factor4	0.00209585	Protein
COL9A1	Factor4	0.00207857	Protein
CLEC4D	Factor4	0.00207588	Protein
FUT8_Protein	Factor4	0.00206836	Protein
CCL25	Factor4	0.00206707	Protein
SPOCK1_Protein	Factor4	0.00206362	Protein
DSG4	Factor4	0.00205689	Protein
FSTL3_Protein	Factor4	0.00204759	Protein
LCP1_Protein	Factor4	0.00198855	Protein
VAT1_Protein	Factor4	0.00198438	Protein
HIP1_Protein	Factor4	0.0019791	Protein
CXCL3	Factor4	0.00197609	Protein
CTSV	Factor4	0.00194443	Protein
C2orf69_Protein	Factor4	0.00191877	Protein
HDGF_Protein	Factor4	0.00191259	Protein
CST6	Factor4	0.00187934	Protein
MMP8	Factor4	0.00187075	Protein
DPP4_Protein	Factor4	0.0018611	Protein
CST5	Factor4	0.00184659	Protein
PPIF_Protein	Factor4	0.001845	Protein
PF4_Protein	Factor4	0.00184494	Protein
NCLN_Protein	Factor4	0.00182393	Protein
APOA4	Factor4	0.00178258	Protein
DAG1_Protein	Factor4	0.00176379	Protein
CASQ2_Protein	Factor4	0.00172739	Protein
IGDCC4_Protein	Factor4	0.00171834	Protein
OTOA	Factor4	0.00171624	Protein
CTSF_Protein	Factor4	0.00170977	Protein
FYB1_Protein	Factor4	0.00170293	Protein
UBE2Z_Protein	Factor4	0.00167972	Protein
CLTA_Protein	Factor4	0.00164095	Protein
PXDNL	Factor4	0.00164039	Protein
CEP152_Protein	Factor4	0.00162783	Protein
HIP1R_Protein	Factor4	0.0015989	Protein
STAT5B_Protein	Factor4	0.00159043	Protein
CEACAM3	Factor4	0.00158539	Protein
HSD17B3	Factor4	0.00157118	Protein
SLC9A3R1_Protein	Factor4	0.00157047	Protein
TLR1_Protein	Factor4	0.00155753	Protein
PDCD1LG2_Protein	Factor4	0.00153766	Protein
PPCDC_Protein	Factor4	0.00151283	Protein
GDF15_Protein	Factor4	0.00151027	Protein
GPR15L	Factor4	0.00150862	Protein
NCAM1_Protein	Factor4	0.00150032	Protein
SDC1_Protein	Factor4	0.00148767	Protein
NGRN_Protein	Factor4	0.00147945	Protein
ACVRL1_Protein	Factor4	0.00147039	Protein
IVD_Protein	Factor4	0.00146037	Protein
S100G	Factor4	0.00145459	Protein
CEBPB_Protein	Factor4	0.00143226	Protein
LILRA3	Factor4	0.00143221	Protein
HLA_DRA	Factor4	0.0014259	Protein
TLR3_Protein	Factor4	0.00140882	Protein
FGF19	Factor4	0.00140842	Protein
ANXA5_Protein	Factor4	0.00139864	Protein
ASPN_Protein	Factor4	0.00135525	Protein
SPINK5_Protein	Factor4	0.00135521	Protein
CD160	Factor4	0.00135439	Protein
TAFA5	Factor4	0.00135319	Protein
CD300LF	Factor4	0.00134819	Protein
FASLG	Factor4	0.00134266	Protein
TNFSF13B_Protein	Factor4	0.00132734	Protein
ITGAL_Protein	Factor4	0.00125442	Protein
HJV	Factor4	0.00124295	Protein
KLK10	Factor4	0.0012418	Protein
DUSP3_Protein	Factor4	0.00123977	Protein
CLSTN2_Protein	Factor4	0.00123088	Protein
CD6_Protein	Factor4	0.00120601	Protein
REEP4_Protein	Factor4	0.00119928	Protein
HRG	Factor4	0.00119635	Protein
MTR_Protein	Factor4	0.00118762	Protein
GP1BB	Factor4	0.00117402	Protein
ANXA10	Factor4	0.0011709	Protein
ADGRB3	Factor4	0.00115727	Protein
SPRR3	Factor4	0.00113869	Protein
QSOX1_Protein	Factor4	0.00113373	Protein
MLN	Factor4	0.00112446	Protein
LGALS4_Protein	Factor4	0.00112387	Protein
SYAP1_Protein	Factor4	0.00109587	Protein
THSD1_Protein	Factor4	0.00109385	Protein
FKBP5_Protein	Factor4	0.0010905	Protein
GMFG_Protein	Factor4	0.00108569	Protein
F7	Factor4	0.00108418	Protein
GAL_Protein	Factor4	0.00108199	Protein
ITGB1BP1_Protein	Factor4	0.00107632	Protein
INPP5D_Protein	Factor4	0.00107	Protein
WFIKKN1	Factor4	0.00106836	Protein
AMY2B_Protein	Factor4	0.00106621	Protein
ACRV1	Factor4	0.0010427	Protein
GGCT_Protein	Factor4	0.00103632	Protein
NID1_Protein	Factor4	0.00102686	Protein
IL18RAP	Factor4	0.00100867	Protein
IGF1R_Protein	Factor4	0.000999855	Protein
NPDC1_Protein	Factor4	0.000981949	Protein
AMY2A	Factor4	0.000967734	Protein
RNASET2_Protein	Factor4	0.00095627	Protein
FLT4_Protein	Factor4	0.000947924	Protein
CCL3_Protein	Factor4	0.000916009	Protein
DPP10	Factor4	0.00090634	Protein
GSTT2B_Protein	Factor4	0.000902067	Protein
CTRL	Factor4	0.000898115	Protein
RSPO1	Factor4	0.000878472	Protein
VCPKMT_Protein	Factor4	0.000842886	Protein
TNFRSF9	Factor4	0.000816172	Protein
WASF3_Protein	Factor4	0.000796051	Protein
RILPL2_Protein	Factor4	0.000785992	Protein
IMPG1	Factor4	0.00078001	Protein
LTB_Protein	Factor4	0.000776721	Protein
C1QL2	Factor4	0.000774401	Protein
RNF31_Protein	Factor4	0.000750755	Protein
TSPAN15_Protein	Factor4	0.000750474	Protein
LYPD1	Factor4	0.000744762	Protein
CXCL13	Factor4	0.000738336	Protein
MASP1_Protein	Factor4	0.000733795	Protein
ADAM23_Protein	Factor4	0.000715705	Protein
LSM8_Protein	Factor4	0.000711949	Protein
ORM1	Factor4	0.000705333	Protein
ANKRA2_Protein	Factor4	0.000700556	Protein
LTBR_Protein	Factor4	0.000691411	Protein
RRM2B_Protein	Factor4	0.000668097	Protein
LRCH4_Protein	Factor4	0.000650083	Protein
MANF_Protein	Factor4	0.000647385	Protein
TPP1_Protein	Factor4	0.000646043	Protein
PIK3IP1_Protein	Factor4	0.000621713	Protein
CD59_Protein	Factor4	0.000621028	Protein
IGFBP7_Protein	Factor4	0.000594902	Protein
CDH23_Protein	Factor4	0.000592516	Protein
GGT1	Factor4	0.000577139	Protein
PAIP2B_Protein	Factor4	0.00056306	Protein
PRKCQ	Factor4	0.000548435	Protein
PTPRM_Protein	Factor4	0.000543204	Protein
KLRK1	Factor4	0.000535524	Protein
KHDC3L	Factor4	0.000526985	Protein
CEACAM1_Protein	Factor4	0.000523107	Protein
FCGR2B_Protein	Factor4	0.000505901	Protein
SPINK4	Factor4	0.000462467	Protein
TGFBR1_Protein	Factor4	0.000457012	Protein
IL17A	Factor4	0.000455361	Protein
MMP10	Factor4	0.000452758	Protein
FCRL6_Protein	Factor4	0.000451381	Protein
PI3	Factor4	0.000448671	Protein
PAXX_Protein	Factor4	0.000439674	Protein
KCTD5_Protein	Factor4	0.000429203	Protein
PLA2G10	Factor4	0.000414456	Protein
IL15_Protein	Factor4	0.000408158	Protein
GRIK2	Factor4	0.000386124	Protein
SMOC2_Protein	Factor4	0.000348358	Protein
SPACA5_SPACA5B	Factor4	0.000341543	Protein
CD27_Protein	Factor4	0.000336894	Protein
NPTX1	Factor4	0.000327702	Protein
CCL14_Protein	Factor4	0.00032151	Protein
KAZALD1_Protein	Factor4	0.000279846	Protein
CNTNAP2	Factor4	0.000266004	Protein
CD28_Protein	Factor4	0.000264077	Protein
HS6ST1_Protein	Factor4	0.000250639	Protein
GKN1	Factor4	0.000238308	Protein
SEZ6	Factor4	0.000233523	Protein
LPA	Factor4	0.00022182	Protein
FCGR3B	Factor4	0.000205798	Protein
TDGF1	Factor4	0.000199756	Protein
MMP9_Protein	Factor4	0.000195939	Protein
GOPC_Protein	Factor4	0.000151257	Protein
DKK4	Factor4	0.000148082	Protein
PCOLCE_Protein	Factor4	0.000139314	Protein
LILRB1_Protein	Factor4	0.000135889	Protein
PVR_Protein	Factor4	0.000127139	Protein
LAYN_Protein	Factor4	0.000125824	Protein
PRDX6_Protein	Factor4	0.000115044	Protein
UXS1_Protein	Factor4	0.000103583	Protein
GH2	Factor4	0.000102718	Protein
MAPRE3_Protein	Factor4	0.000102376	Protein
CRLF1_Protein	Factor4	6.42277e-05	Protein
ADA2_Protein	Factor4	3.76807e-05	Protein
FNDC1_Protein	Factor4	2.32111e-05	Protein
TCN1	Factor4	1.93869e-05	Protein
ADAM15_Protein	Factor4	1.29131e-05	Protein
ZPR1_Protein	Factor4	3.13422e-06	Protein
ATP2B4_Protein	Factor4	-6.10592e-06	Protein
AAMDC_Protein	Factor4	-7.28655e-06	Protein
SORT1_Protein	Factor4	-1.78624e-05	Protein
BRSK2	Factor4	-3.51494e-05	Protein
AFAP1_Protein	Factor4	-3.84013e-05	Protein
TXNRD1_Protein	Factor4	-6.27097e-05	Protein
ICOSLG	Factor4	-7.1441e-05	Protein
ABL1_Protein	Factor4	-9.30584e-05	Protein
NTF4	Factor4	-0.000102887	Protein
NAMPT_Protein	Factor4	-0.000103421	Protein
FLT3	Factor4	-0.000103872	Protein
TBL1X_Protein	Factor4	-0.000106394	Protein
MN1_Protein	Factor4	-0.000112738	Protein
BLMH_Protein	Factor4	-0.000117233	Protein
CST1	Factor4	-0.000128513	Protein
TBCB_Protein	Factor4	-0.000148062	Protein
PXN_Protein	Factor4	-0.000162762	Protein
BNIP2_Protein	Factor4	-0.000189096	Protein
NECAP2_Protein	Factor4	-0.000197102	Protein
DEFA1_DEFA1B	Factor4	-0.00020044	Protein
HHEX_Protein	Factor4	-0.000210494	Protein
PGR_Protein	Factor4	-0.000216176	Protein
PPIE_Protein	Factor4	-0.000229414	Protein
THBD_Protein	Factor4	-0.000238713	Protein
EPB41L5_Protein	Factor4	-0.000274492	Protein
PDGFRA_Protein	Factor4	-0.000274818	Protein
NAGPA_Protein	Factor4	-0.00027534	Protein
MUC2	Factor4	-0.000280614	Protein
CCN5_Protein	Factor4	-0.000284391	Protein
IGFBP4_Protein	Factor4	-0.000284849	Protein
CCL8_Protein	Factor4	-0.000285	Protein
TFF1	Factor4	-0.000287881	Protein
LEFTY2	Factor4	-0.000301663	Protein
CCL20	Factor4	-0.000337202	Protein
ROBO2	Factor4	-0.000338164	Protein
PLA2G2A_Protein	Factor4	-0.000352854	Protein
GCNT1_Protein	Factor4	-0.000359608	Protein
IL34_Protein	Factor4	-0.000363028	Protein
UGDH_Protein	Factor4	-0.000364218	Protein
CEACAM16	Factor4	-0.000370321	Protein
EPGN	Factor4	-0.000381638	Protein
LGMN_Protein	Factor4	-0.000386308	Protein
LPP_Protein	Factor4	-0.000395999	Protein
WFDC12	Factor4	-0.000400639	Protein
LYZL2	Factor4	-0.000405572	Protein
MCEMP1	Factor4	-0.000416372	Protein
PGA4	Factor4	-0.000426398	Protein
CNTN4	Factor4	-0.000426877	Protein
CLEC4A	Factor4	-0.000433773	Protein
COQ7_Protein	Factor4	-0.000445803	Protein
TSPAN7_Protein	Factor4	-0.000453203	Protein
GCLM_Protein	Factor4	-0.000453319	Protein
IQGAP2_Protein	Factor4	-0.000462909	Protein
CDKN1A_Protein	Factor4	-0.000467626	Protein
SOD3_Protein	Factor4	-0.000474011	Protein
EPO	Factor4	-0.000475543	Protein
BDNF	Factor4	-0.000488246	Protein
KLRF1_Protein	Factor4	-0.000495617	Protein
RCOR1_Protein	Factor4	-0.000496785	Protein
ADGRF5_Protein	Factor4	-0.00050166	Protein
PTH1R_Protein	Factor4	-0.000521753	Protein
CHP1_Protein	Factor4	-0.000524342	Protein
MPO	Factor4	-0.000525804	Protein
CRADD_Protein	Factor4	-0.000543704	Protein
KLK4	Factor4	-0.000553467	Protein
SEL1L_Protein	Factor4	-0.000558827	Protein
DSC2_Protein	Factor4	-0.00060835	Protein
STC2_Protein	Factor4	-0.000614534	Protein
DNLZ	Factor4	-0.000620974	Protein
DRG2_Protein	Factor4	-0.000631049	Protein
EGFL7_Protein	Factor4	-0.000633728	Protein
SORCS2	Factor4	-0.000638183	Protein
SERPINB9_Protein	Factor4	-0.000642382	Protein
TPD52L2_Protein	Factor4	-0.000643637	Protein
VSTM2L_Protein	Factor4	-0.000647433	Protein
PLA2G15_Protein	Factor4	-0.000667497	Protein
SIRPA_Protein	Factor4	-0.000668193	Protein
ALDH5A1_Protein	Factor4	-0.000671243	Protein
LEO1_Protein	Factor4	-0.000673444	Protein
KLRB1_Protein	Factor4	-0.000710306	Protein
VWC2	Factor4	-0.000727283	Protein
B4GALT1_Protein	Factor4	-0.000745776	Protein
CD93_Protein	Factor4	-0.000753504	Protein
DOCK9_Protein	Factor4	-0.00075761	Protein
VWF_Protein	Factor4	-0.000772376	Protein
PLXDC1_Protein	Factor4	-0.000779875	Protein
CDSN	Factor4	-0.000790631	Protein
JMJD1C_Protein	Factor4	-0.000802827	Protein
CSF1_Protein	Factor4	-0.000809491	Protein
KLRD1_Protein	Factor4	-0.000812517	Protein
CALCA	Factor4	-0.000818493	Protein
MINDY1_Protein	Factor4	-0.000819864	Protein
C1QTNF9_Protein	Factor4	-0.000837185	Protein
CA12_Protein	Factor4	-0.000847185	Protein
HS1BP3_Protein	Factor4	-0.000869007	Protein
CFD_Protein	Factor4	-0.000880464	Protein
ACP6_Protein	Factor4	-0.000883662	Protein
SLK_Protein	Factor4	-0.000885848	Protein
PDGFC_Protein	Factor4	-0.00089619	Protein
EXOSC10_Protein	Factor4	-0.000903346	Protein
PRTG	Factor4	-0.000906699	Protein
RELT_Protein	Factor4	-0.000913691	Protein
XPNPEP2_Protein	Factor4	-0.000922692	Protein
CELA3A	Factor4	-0.000927391	Protein
CDC27_Protein	Factor4	-0.000935938	Protein
CKAP4_Protein	Factor4	-0.000945023	Protein
PDCD1	Factor4	-0.000948166	Protein
BST2_Protein	Factor4	-0.000958802	Protein
SUGT1_Protein	Factor4	-0.000973092	Protein
ATP6AP2_Protein	Factor4	-0.000980343	Protein
TST_Protein	Factor4	-0.00102504	Protein
DDX1_Protein	Factor4	-0.00102616	Protein
PRKRA_Protein	Factor4	-0.00103808	Protein
CNPY4_Protein	Factor4	-0.00104181	Protein
GNE_Protein	Factor4	-0.00104506	Protein
ATRAID_Protein	Factor4	-0.00104714	Protein
IGFBP3_Protein	Factor4	-0.00106431	Protein
MICB_MICA	Factor4	-0.0010701	Protein
ADCYAP1R1_Protein	Factor4	-0.00107754	Protein
APOB_Protein	Factor4	-0.00108734	Protein
CTRC	Factor4	-0.00110804	Protein
CST7_Protein	Factor4	-0.00111809	Protein
CCAR2_Protein	Factor4	-0.00117191	Protein
CLEC4M	Factor4	-0.00117437	Protein
IGFBP6_Protein	Factor4	-0.00119391	Protein
CD83_Protein	Factor4	-0.00119681	Protein
INSL5	Factor4	-0.00119852	Protein
DAB2_Protein	Factor4	-0.00120832	Protein
VASN_Protein	Factor4	-0.00121247	Protein
PEPD_Protein	Factor4	-0.00125187	Protein
NTF3	Factor4	-0.00127907	Protein
SEPTIN3	Factor4	-0.00129001	Protein
KIR3DL2	Factor4	-0.001298	Protein
RGMA_Protein	Factor4	-0.00130957	Protein
CCL28_Protein	Factor4	-0.00131464	Protein
NSFL1C_Protein	Factor4	-0.00133935	Protein
SMAD1_Protein	Factor4	-0.00134591	Protein
COL1A1_Protein	Factor4	-0.00134793	Protein
SOWAHA	Factor4	-0.00135189	Protein
SMARCA2_Protein	Factor4	-0.00135974	Protein
LBP_Protein	Factor4	-0.00138277	Protein
SERPINA4	Factor4	-0.00139286	Protein
CXCL9_Protein	Factor4	-0.00139537	Protein
STOML2_Protein	Factor4	-0.00141206	Protein
AIF1_Protein	Factor4	-0.00141277	Protein
TSC22D1_Protein	Factor4	-0.00142133	Protein
EIF4E_Protein	Factor4	-0.00143644	Protein
FRMD4B_Protein	Factor4	-0.00144586	Protein
M6PR_Protein	Factor4	-0.0014638	Protein
ITM2A_Protein	Factor4	-0.00146678	Protein
SEMA3F_Protein	Factor4	-0.001478	Protein
CXCL17	Factor4	-0.00149538	Protein
TCL1A	Factor4	-0.00149963	Protein
CES3_Protein	Factor4	-0.00153751	Protein
NFKB2_Protein	Factor4	-0.00154192	Protein
ICAM1_Protein	Factor4	-0.00155502	Protein
CD48_Protein	Factor4	-0.00155858	Protein
FGF5	Factor4	-0.00156857	Protein
HEPH_Protein	Factor4	-0.00159195	Protein
ULBP2	Factor4	-0.00159945	Protein
SUSD4	Factor4	-0.00160446	Protein
IFNL2	Factor4	-0.0016197	Protein
RARRES1_Protein	Factor4	-0.00162932	Protein
IL2RA	Factor4	-0.00164463	Protein
VSNL1	Factor4	-0.00164798	Protein
RHOC_Protein	Factor4	-0.00165423	Protein
ARG1	Factor4	-0.00166533	Protein
LILRB2_Protein	Factor4	-0.00166862	Protein
PRDX1_Protein	Factor4	-0.00167631	Protein
CCL26	Factor4	-0.00167852	Protein
PPME1_Protein	Factor4	-0.00167962	Protein
NAA80_Protein	Factor4	-0.00168798	Protein
EHD3_Protein	Factor4	-0.00170285	Protein
PLAUR_Protein	Factor4	-0.00172026	Protein
PAG1_Protein	Factor4	-0.00172748	Protein
STX3_Protein	Factor4	-0.00173022	Protein
SDK2	Factor4	-0.00174484	Protein
DENR_Protein	Factor4	-0.00178113	Protein
NMRK2	Factor4	-0.00179013	Protein
KLRC1	Factor4	-0.00179234	Protein
SFRP1_Protein	Factor4	-0.00179415	Protein
AGRN_Protein	Factor4	-0.00180705	Protein
GAS6_Protein	Factor4	-0.001814	Protein
TG	Factor4	-0.00181767	Protein
CCL21_Protein	Factor4	-0.00183149	Protein
CDH6_Protein	Factor4	-0.00183493	Protein
SLC39A5	Factor4	-0.00184509	Protein
ODAM	Factor4	-0.00184513	Protein
COL15A1_Protein	Factor4	-0.00184692	Protein
GALNT5	Factor4	-0.00185415	Protein
DNPH1_Protein	Factor4	-0.00185432	Protein
TGFB1_Protein	Factor4	-0.00186746	Protein
SERPINA9	Factor4	-0.00189144	Protein
PECAM1_Protein	Factor4	-0.00190056	Protein
ALDH2_Protein	Factor4	-0.00190753	Protein
PDCD6_Protein	Factor4	-0.0019146	Protein
NENF_Protein	Factor4	-0.00191725	Protein
HPGDS_Protein	Factor4	-0.00192395	Protein
SH3GLB2_Protein	Factor4	-0.00193394	Protein
CD2AP_Protein	Factor4	-0.00193882	Protein
CCL15	Factor4	-0.00194437	Protein
ADAM22_Protein	Factor4	-0.00194443	Protein
LRIG1_Protein	Factor4	-0.00196171	Protein
SETMAR_Protein	Factor4	-0.00197299	Protein
PTN_Protein	Factor4	-0.00197866	Protein
PLAU_Protein	Factor4	-0.00199131	Protein
SPTBN2_Protein	Factor4	-0.00199727	Protein
LTBP3_Protein	Factor4	-0.00200053	Protein
CCL13_Protein	Factor4	-0.00202135	Protein
GSAP_Protein	Factor4	-0.00202804	Protein
TFRC_Protein	Factor4	-0.00202928	Protein
HAO1	Factor4	-0.00203856	Protein
IL4R_Protein	Factor4	-0.00204439	Protein
BRD2_Protein	Factor4	-0.00204599	Protein
C1R_Protein	Factor4	-0.00204682	Protein
ANGPT1_Protein	Factor4	-0.00204839	Protein
METAP2_Protein	Factor4	-0.00208045	Protein
GFRAL	Factor4	-0.00214426	Protein
TXNDC5_Protein	Factor4	-0.00214595	Protein
NDRG1_Protein	Factor4	-0.00215889	Protein
ACYP1_Protein	Factor4	-0.00216613	Protein
THRAP3_Protein	Factor4	-0.00217692	Protein
JAM3_Protein	Factor4	-0.00218716	Protein
CCDC50_Protein	Factor4	-0.00219109	Protein
PRL	Factor4	-0.00219197	Protein
GALNT2_Protein	Factor4	-0.00219855	Protein
GJA8	Factor4	-0.00221757	Protein
PSRC1_Protein	Factor4	-0.00221919	Protein
HAGH_Protein	Factor4	-0.00223787	Protein
ADGRE2_Protein	Factor4	-0.00224919	Protein
ATXN3_Protein	Factor4	-0.00224954	Protein
SOST	Factor4	-0.00226793	Protein
CLPS	Factor4	-0.00226817	Protein
PALLD_Protein	Factor4	-0.00227911	Protein
GIP	Factor4	-0.00228022	Protein
TFF2	Factor4	-0.00231446	Protein
RBKS_Protein	Factor4	-0.00231976	Protein
NFATC1_Protein	Factor4	-0.00234382	Protein
DLL4_Protein	Factor4	-0.00234436	Protein
PROC	Factor4	-0.00235224	Protein
KEL	Factor4	-0.00235341	Protein
MUC16	Factor4	-0.0023549	Protein
PCDH1_Protein	Factor4	-0.00235556	Protein
PIK3AP1_Protein	Factor4	-0.00238342	Protein
CHI3L1_Protein	Factor4	-0.00239441	Protein
GRSF1_Protein	Factor4	-0.00240396	Protein
FCGR2A_Protein	Factor4	-0.00241733	Protein
CD8A_Protein	Factor4	-0.00241757	Protein
FCER1A_Protein	Factor4	-0.00243228	Protein
PI16_Protein	Factor4	-0.0024414	Protein
AOC3_Protein	Factor4	-0.00246159	Protein
PLXDC2_Protein	Factor4	-0.00247513	Protein
DCTPP1_Protein	Factor4	-0.00247524	Protein
IFT20_Protein	Factor4	-0.00247818	Protein
MPIG6B	Factor4	-0.00247979	Protein
GRK5_Protein	Factor4	-0.0024802	Protein
EIF4EBP1_Protein	Factor4	-0.00248245	Protein
HDDC2_Protein	Factor4	-0.00250297	Protein
PDIA4_Protein	Factor4	-0.00250412	Protein
IL12RB1_Protein	Factor4	-0.00253012	Protein
CHCHD6_Protein	Factor4	-0.00253648	Protein
HLA_A	Factor4	-0.00254945	Protein
COPE_Protein	Factor4	-0.00255543	Protein
PRR5_Protein	Factor4	-0.00255841	Protein
AMY1A_AMY1B_AMY1C	Factor4	-0.00256476	Protein
ATP6V1F_Protein	Factor4	-0.00259037	Protein
PGLYRP4	Factor4	-0.00260529	Protein
KIF1C_Protein	Factor4	-0.00263088	Protein
DEFB4A_DEFB4B	Factor4	-0.00264018	Protein
AGXT_Protein	Factor4	-0.00266108	Protein
PLCB2_Protein	Factor4	-0.00266836	Protein
AHCY_Protein	Factor4	-0.0026707	Protein
AKR7L	Factor4	-0.00268531	Protein
TNFRSF4_Protein	Factor4	-0.00269131	Protein
CA11_Protein	Factor4	-0.00271034	Protein
MDGA1_Protein	Factor4	-0.00271483	Protein
STK11_Protein	Factor4	-0.00274223	Protein
FETUB	Factor4	-0.00274841	Protein
NRP1_Protein	Factor4	-0.0027536	Protein
FCRLB	Factor4	-0.00276944	Protein
SCARB2_Protein	Factor4	-0.00277314	Protein
TK1_Protein	Factor4	-0.002777	Protein
IL13RA2	Factor4	-0.0027792	Protein
OSCAR_Protein	Factor4	-0.0027803	Protein
A1BG	Factor4	-0.00278674	Protein
PPY	Factor4	-0.00278866	Protein
NID2_Protein	Factor4	-0.00279625	Protein
XRCC4_Protein	Factor4	-0.00280363	Protein
PSPN_Protein	Factor4	-0.00281179	Protein
GBP6	Factor4	-0.00282684	Protein
TRIM58_Protein	Factor4	-0.00283633	Protein
GAGE2A	Factor4	-0.00283838	Protein
MICALL2_Protein	Factor4	-0.0028392	Protein
FGF23	Factor4	-0.00284303	Protein
IFNG	Factor4	-0.00285687	Protein
LCAT_Protein	Factor4	-0.00286184	Protein
DCTN1_Protein	Factor4	-0.00286359	Protein
CA9	Factor4	-0.0028644	Protein
SNX9_Protein	Factor4	-0.00286589	Protein
PDCD5_Protein	Factor4	-0.00287164	Protein
SNX15	Factor4	-0.00288367	Protein
PHOSPHO1	Factor4	-0.00289666	Protein
TNXB_Protein	Factor4	-0.00290414	Protein
ANXA11_Protein	Factor4	-0.00291897	Protein
NDST1_Protein	Factor4	-0.00291971	Protein
NUDC_Protein	Factor4	-0.00293365	Protein
MAMDC2_Protein	Factor4	-0.00294015	Protein
KLHL41	Factor4	-0.00294725	Protein
SIGLEC7_Protein	Factor4	-0.00294799	Protein
DPT_Protein	Factor4	-0.00295515	Protein
ROBO1_Protein	Factor4	-0.00295921	Protein
PSAPL1	Factor4	-0.00296335	Protein
HBZ	Factor4	-0.00296569	Protein
DHPS_Protein	Factor4	-0.00297121	Protein
LACRT	Factor4	-0.00297437	Protein
TNFRSF12A_Protein	Factor4	-0.00297866	Protein
LCN2	Factor4	-0.00298418	Protein
REPS1_Protein	Factor4	-0.00299031	Protein
SIGLEC9_Protein	Factor4	-0.00300037	Protein
ASAH2	Factor4	-0.00301669	Protein
CD72_Protein	Factor4	-0.00302273	Protein
RLN1	Factor4	-0.003024	Protein
ST6GAL1_Protein	Factor4	-0.00303181	Protein
CNTN5	Factor4	-0.00305076	Protein
GYS1_Protein	Factor4	-0.00307032	Protein
TPMT_Protein	Factor4	-0.0030714	Protein
VSIG4_Protein	Factor4	-0.00308322	Protein
ENDOU	Factor4	-0.00309092	Protein
GADD45GIP1_Protein	Factor4	-0.00311269	Protein
ITGA2_Protein	Factor4	-0.00311487	Protein
DNM3_Protein	Factor4	-0.00313848	Protein
CD38_Protein	Factor4	-0.00314304	Protein
CD109_Protein	Factor4	-0.00316887	Protein
PADI2	Factor4	-0.00317514	Protein
TNFSF10_Protein	Factor4	-0.00319249	Protein
SF3B4_Protein	Factor4	-0.00320134	Protein
TNFRSF10B_Protein	Factor4	-0.00320226	Protein
GART_Protein	Factor4	-0.00321396	Protein
CD209_Protein	Factor4	-0.0032264	Protein
LIPF	Factor4	-0.00322959	Protein
CNTN2	Factor4	-0.00324432	Protein
RPL14_Protein	Factor4	-0.00324583	Protein
SPON1_Protein	Factor4	-0.00325062	Protein
DTD1_Protein	Factor4	-0.00327275	Protein
GBP4_Protein	Factor4	-0.00327475	Protein
ITPA_Protein	Factor4	-0.00329269	Protein
MAN2B2_Protein	Factor4	-0.00329486	Protein
VMO1_Protein	Factor4	-0.00330067	Protein
SCG2	Factor4	-0.00331463	Protein
CRYZL1_Protein	Factor4	-0.00333307	Protein
SARG	Factor4	-0.00335432	Protein
GPHA2	Factor4	-0.00337001	Protein
LSP1_Protein	Factor4	-0.00338322	Protein
TNFRSF1B_Protein	Factor4	-0.00339929	Protein
AHSP	Factor4	-0.00340354	Protein
EPS8L2_Protein	Factor4	-0.00340649	Protein
SELP_Protein	Factor4	-0.00342974	Protein
SPINK6	Factor4	-0.00343223	Protein
HMBS_Protein	Factor4	-0.00344424	Protein
IL31	Factor4	-0.00346988	Protein
LILRA2_Protein	Factor4	-0.00347555	Protein
NTRK2_Protein	Factor4	-0.0034883	Protein
EPN1_Protein	Factor4	-0.00349217	Protein
ADGRG1_Protein	Factor4	-0.00350098	Protein
SIRPB1_Protein	Factor4	-0.00350353	Protein
SCRIB_Protein	Factor4	-0.00352115	Protein
BRDT	Factor4	-0.00352549	Protein
CBS	Factor4	-0.00353572	Protein
XIAP_Protein	Factor4	-0.0035372	Protein
PON2_Protein	Factor4	-0.00353949	Protein
OMD_Protein	Factor4	-0.00354513	Protein
NRCAM_Protein	Factor4	-0.00354845	Protein
CACYBP_Protein	Factor4	-0.0035551	Protein
LY9_Protein	Factor4	-0.0035684	Protein
AK1_Protein	Factor4	-0.00359511	Protein
HRC_Protein	Factor4	-0.00359838	Protein
OSM	Factor4	-0.00361685	Protein
CLEC7A_Protein	Factor4	-0.00361913	Protein
CTSD_Protein	Factor4	-0.00362302	Protein
FCAR	Factor4	-0.00362594	Protein
INHBB_Protein	Factor4	-0.00363405	Protein
PTPN1_Protein	Factor4	-0.00367183	Protein
GAPDH_Protein	Factor4	-0.00367944	Protein
NIT1_Protein	Factor4	-0.00369945	Protein
TMEM132A_Protein	Factor4	-0.00372463	Protein
REG3G	Factor4	-0.00372708	Protein
AP3B1_Protein	Factor4	-0.00372974	Protein
CHAC2_Protein	Factor4	-0.00374475	Protein
TNFRSF10A_Protein	Factor4	-0.00375915	Protein
IGF2R_Protein	Factor4	-0.00377118	Protein
CPPED1_Protein	Factor4	-0.00377326	Protein
PRTFDC1_Protein	Factor4	-0.00378081	Protein
PIBF1_Protein	Factor4	-0.00379793	Protein
ADM_Protein	Factor4	-0.00380226	Protein
PRSS2	Factor4	-0.00382545	Protein
APOBR_Protein	Factor4	-0.00382797	Protein
FRZB_Protein	Factor4	-0.00383751	Protein
SCP2_Protein	Factor4	-0.00384351	Protein
GRN_Protein	Factor4	-0.00388405	Protein
OMP	Factor4	-0.00388596	Protein
LHB	Factor4	-0.00389521	Protein
DCTD_Protein	Factor4	-0.00392093	Protein
ALCAM_Protein	Factor4	-0.00392128	Protein
TGFBI_Protein	Factor4	-0.00392267	Protein
LPO	Factor4	-0.00394653	Protein
GPC5	Factor4	-0.00396465	Protein
RABEPK_Protein	Factor4	-0.00396889	Protein
CXCL16_Protein	Factor4	-0.00396911	Protein
CD74_Protein	Factor4	-0.00399082	Protein
FLT3LG_Protein	Factor4	-0.0040424	Protein
ASS1_Protein	Factor4	-0.00404806	Protein
DDHD2_Protein	Factor4	-0.00406033	Protein
GLRX_Protein	Factor4	-0.00407837	Protein
LAG3_Protein	Factor4	-0.00408629	Protein
PRSS22	Factor4	-0.00409226	Protein
FAM3D	Factor4	-0.00409764	Protein
CHCHD10_Protein	Factor4	-0.00410742	Protein
OPLAH_Protein	Factor4	-0.004108	Protein
HNMT_Protein	Factor4	-0.00411355	Protein
RFC4_Protein	Factor4	-0.00412151	Protein
PMCH	Factor4	-0.00412179	Protein
GOLGA3_Protein	Factor4	-0.00412911	Protein
FABP5_Protein	Factor4	-0.00413104	Protein
TALDO1_Protein	Factor4	-0.00414646	Protein
FBP1_Protein	Factor4	-0.00416281	Protein
ATOX1_Protein	Factor4	-0.00417232	Protein
C1QTNF1_Protein	Factor4	-0.00417836	Protein
GPR101	Factor4	-0.00420616	Protein
IL5RA	Factor4	-0.00422257	Protein
ADAMTS13_Protein	Factor4	-0.0042248	Protein
IL22	Factor4	-0.00422688	Protein
PMVK_Protein	Factor4	-0.00423388	Protein
AREG_Protein	Factor4	-0.00425661	Protein
PRSS8	Factor4	-0.00426305	Protein
HSPG2_Protein	Factor4	-0.00427266	Protein
ECHDC3_Protein	Factor4	-0.00429584	Protein
FH_Protein	Factor4	-0.00429916	Protein
MED21_Protein	Factor4	-0.00431341	Protein
MUCL3	Factor4	-0.00433653	Protein
CDH15	Factor4	-0.00433937	Protein
ALPI	Factor4	-0.00434903	Protein
TPPP3_Protein	Factor4	-0.00434989	Protein
TNFRSF1A_Protein	Factor4	-0.00435699	Protein
TNNI3	Factor4	-0.00439058	Protein
PBXIP1_Protein	Factor4	-0.00439256	Protein
BGN_Protein	Factor4	-0.0043944	Protein
SEC31A_Protein	Factor4	-0.004396	Protein
CTF1_Protein	Factor4	-0.00446367	Protein
TGFBR2_Protein	Factor4	-0.00447222	Protein
MFGE8_Protein	Factor4	-0.00447763	Protein
CINP_Protein	Factor4	-0.00448249	Protein
DCTN6_Protein	Factor4	-0.00450607	Protein
AKR1C4	Factor4	-0.00452356	Protein
PROS1_Protein	Factor4	-0.00453246	Protein
PPM1B_Protein	Factor4	-0.00453268	Protein
SNX18_Protein	Factor4	-0.0045525	Protein
TGM2_Protein	Factor4	-0.00456453	Protein
CDH2	Factor4	-0.00456507	Protein
FAM171A2_Protein	Factor4	-0.00457607	Protein
PODXL_Protein	Factor4	-0.00458315	Protein
STIP1_Protein	Factor4	-0.00459644	Protein
CPB2	Factor4	-0.00460204	Protein
EPHA10	Factor4	-0.00460509	Protein
IL22RA1	Factor4	-0.00461999	Protein
MYDGF_Protein	Factor4	-0.00462373	Protein
APOE_Protein	Factor4	-0.00462795	Protein
ANK2_Protein	Factor4	-0.00463272	Protein
MRC1_Protein	Factor4	-0.00464164	Protein
WASF1_Protein	Factor4	-0.00464537	Protein
TF_Protein	Factor4	-0.00466646	Protein
GPI_Protein	Factor4	-0.00466773	Protein
PILRB_Protein	Factor4	-0.00468372	Protein
SELL_Protein	Factor4	-0.00469648	Protein
ENTPD2	Factor4	-0.00471179	Protein
MEGF9_Protein	Factor4	-0.00471884	Protein
PGF_Protein	Factor4	-0.00474085	Protein
PCDH17_Protein	Factor4	-0.00474194	Protein
CPTP_Protein	Factor4	-0.00475246	Protein
PTPRS_Protein	Factor4	-0.00476931	Protein
ZP4	Factor4	-0.00478641	Protein
COMP_Protein	Factor4	-0.00480672	Protein
ADAMTS16_Protein	Factor4	-0.00481219	Protein
ASAH1_Protein	Factor4	-0.00481309	Protein
VAMP5_Protein	Factor4	-0.00482599	Protein
MYL1	Factor4	-0.00483772	Protein
DENND2B_Protein	Factor4	-0.00483896	Protein
EHBP1_Protein	Factor4	-0.00487157	Protein
ERP29_Protein	Factor4	-0.00489056	Protein
PRKD2_Protein	Factor4	-0.00489711	Protein
ENPEP_Protein	Factor4	-0.00493216	Protein
PRCP_Protein	Factor4	-0.00495007	Protein
CBLN4	Factor4	-0.00495366	Protein
EREG	Factor4	-0.00495417	Protein
LGALS1_Protein	Factor4	-0.00496427	Protein
HLA_E	Factor4	-0.00496969	Protein
NFU1_Protein	Factor4	-0.00497813	Protein
MAVS_Protein	Factor4	-0.00499474	Protein
FUT3_FUT5	Factor4	-0.00500279	Protein
MVK_Protein	Factor4	-0.00500594	Protein
CPA2_Protein	Factor4	-0.00501809	Protein
CCDC80_Protein	Factor4	-0.00502325	Protein
CD80	Factor4	-0.00504264	Protein
MATN2_Protein	Factor4	-0.00504879	Protein
RLN2	Factor4	-0.00505342	Protein
TSHB	Factor4	-0.00505692	Protein
GTPBP2_Protein	Factor4	-0.00505988	Protein
STX6_Protein	Factor4	-0.00507016	Protein
NUDT5_Protein	Factor4	-0.00507141	Protein
SLITRK2_Protein	Factor4	-0.00508361	Protein
NOP56_Protein	Factor4	-0.00509086	Protein
NBL1_Protein	Factor4	-0.00510768	Protein
BTN3A2_Protein	Factor4	-0.00513217	Protein
SKAP2_Protein	Factor4	-0.00513531	Protein
GCC1_Protein	Factor4	-0.00515915	Protein
FOXO3_Protein	Factor4	-0.00515934	Protein
BAG6_Protein	Factor4	-0.00517158	Protein
LRRC59_Protein	Factor4	-0.00517192	Protein
ADAMTS8	Factor4	-0.00517508	Protein
PTX3	Factor4	-0.00520241	Protein
SNCA_Protein	Factor4	-0.00520384	Protein
FCRL3	Factor4	-0.00521177	Protein
DNM1_Protein	Factor4	-0.00521539	Protein
ICAM3_Protein	Factor4	-0.00522523	Protein
RAB39B	Factor4	-0.00523613	Protein
QDPR_Protein	Factor4	-0.00524696	Protein
CXCL6	Factor4	-0.00524716	Protein
ATP6V1G1_Protein	Factor4	-0.00526956	Protein
SIRT2_Protein	Factor4	-0.00527096	Protein
DHODH_Protein	Factor4	-0.00528661	Protein
TNFRSF17	Factor4	-0.00528765	Protein
DCTN2_Protein	Factor4	-0.00529276	Protein
C2_Protein	Factor4	-0.00529577	Protein
PGLYRP2	Factor4	-0.00530436	Protein
NDUFS6_Protein	Factor4	-0.00531601	Protein
GFRA1_Protein	Factor4	-0.00531814	Protein
CLC	Factor4	-0.00531846	Protein
LILRA6_Protein	Factor4	-0.00534015	Protein
OTUD6B_Protein	Factor4	-0.00535644	Protein
PM20D1	Factor4	-0.0053756	Protein
CCT5_Protein	Factor4	-0.00537831	Protein
NEDD4L_Protein	Factor4	-0.00541317	Protein
GP5	Factor4	-0.00542791	Protein
HEXIM1_Protein	Factor4	-0.00543143	Protein
CEACAM21_Protein	Factor4	-0.00543166	Protein
FHIP2A	Factor4	-0.00543566	Protein
SMPD3	Factor4	-0.00545311	Protein
PRND	Factor4	-0.00546056	Protein
CTRB1	Factor4	-0.00546611	Protein
STAB2	Factor4	-0.00546968	Protein
CD300A_Protein	Factor4	-0.00546994	Protein
PAMR1_Protein	Factor4	-0.0054887	Protein
SOD1_Protein	Factor4	-0.00549623	Protein
CEMIP2_Protein	Factor4	-0.00551562	Protein
IZUMO1	Factor4	-0.00551758	Protein
IL18_Protein	Factor4	-0.00552674	Protein
FABP1	Factor4	-0.00553599	Protein
DCUN1D1_Protein	Factor4	-0.00554299	Protein
COL28A1	Factor4	-0.00555099	Protein
SNX2_Protein	Factor4	-0.00555457	Protein
C2CD2L_Protein	Factor4	-0.00556452	Protein
IL19	Factor4	-0.00556626	Protein
CD200R1_Protein	Factor4	-0.00557147	Protein
RILP_Protein	Factor4	-0.00560155	Protein
C9orf40_Protein	Factor4	-0.00560554	Protein
LXN_Protein	Factor4	-0.00561922	Protein
GASK1A_Protein	Factor4	-0.00562272	Protein
FGFR2_Protein	Factor4	-0.00562877	Protein
NFASC_Protein	Factor4	-0.00564197	Protein
BCAT1_Protein	Factor4	-0.00564716	Protein
CSF3	Factor4	-0.00566485	Protein
SERPINI2	Factor4	-0.0056677	Protein
TMED10_Protein	Factor4	-0.00566921	Protein
SCARB1_Protein	Factor4	-0.00567226	Protein
PINLYP_Protein	Factor4	-0.00568587	Protein
CPA1_Protein	Factor4	-0.00568747	Protein
MAMDC4_Protein	Factor4	-0.00574985	Protein
CCS_Protein	Factor4	-0.00575993	Protein
PILRA_Protein	Factor4	-0.00576638	Protein
INPPL1_Protein	Factor4	-0.00582827	Protein
TMPRSS15	Factor4	-0.00582982	Protein
ATXN2_Protein	Factor4	-0.00584236	Protein
CES2_Protein	Factor4	-0.00584863	Protein
GPC1_Protein	Factor4	-0.00586169	Protein
HS3ST3B1	Factor4	-0.00586257	Protein
WASHC3_Protein	Factor4	-0.00586564	Protein
IL12B	Factor4	-0.00588031	Protein
GRHPR_Protein	Factor4	-0.005885	Protein
CTSZ_Protein	Factor4	-0.00589618	Protein
CD5_Protein	Factor4	-0.00589766	Protein
ADGRE5_Protein	Factor4	-0.00590253	Protein
AGT_Protein	Factor4	-0.00590791	Protein
PRG3	Factor4	-0.00591668	Protein
IL17RA_Protein	Factor4	-0.00592092	Protein
SLAMF1	Factor4	-0.00592136	Protein
ANKRD54_Protein	Factor4	-0.0059235	Protein
MPHOSPH8_Protein	Factor4	-0.00593055	Protein
DGKA_Protein	Factor4	-0.00593608	Protein
CLPP_Protein	Factor4	-0.00594584	Protein
OTUD7B_Protein	Factor4	-0.00596882	Protein
ZP3_Protein	Factor4	-0.00600724	Protein
EFHD1_Protein	Factor4	-0.00601779	Protein
MAP3K5_Protein	Factor4	-0.00601829	Protein
VAV3_Protein	Factor4	-0.00602574	Protein
C1QBP_Protein	Factor4	-0.00604748	Protein
NT5C3A_Protein	Factor4	-0.00604903	Protein
MMP7_Protein	Factor4	-0.00606224	Protein
UBE2L6_Protein	Factor4	-0.00606716	Protein
LETM1_Protein	Factor4	-0.00606803	Protein
BAIAP2_Protein	Factor4	-0.00609529	Protein
CCL2_Protein	Factor4	-0.00612629	Protein
CD33_Protein	Factor4	-0.00616697	Protein
HPCAL1_Protein	Factor4	-0.00616873	Protein
TBCA_Protein	Factor4	-0.00617279	Protein
VPS28_Protein	Factor4	-0.006175	Protein
AKT1S1_Protein	Factor4	-0.00618151	Protein
SAA4	Factor4	-0.00618337	Protein
CD244	Factor4	-0.0061939	Protein
STX16_Protein	Factor4	-0.00619967	Protein
EFNA4_Protein	Factor4	-0.00622241	Protein
CIAPIN1_Protein	Factor4	-0.00622274	Protein
CALB2_Protein	Factor4	-0.00622448	Protein
TNFSF11	Factor4	-0.00623163	Protein
ITGAM_Protein	Factor4	-0.00624497	Protein
CCL17	Factor4	-0.00625311	Protein
RBPMS_Protein	Factor4	-0.00625757	Protein
GLB1_Protein	Factor4	-0.00628863	Protein
CELA2A	Factor4	-0.00629297	Protein
NAGK_Protein	Factor4	-0.00629516	Protein
CA2_Protein	Factor4	-0.0062997	Protein
STAU1_Protein	Factor4	-0.00631913	Protein
TGOLN2_Protein	Factor4	-0.00634032	Protein
MMP1	Factor4	-0.00635871	Protein
TSC1_Protein	Factor4	-0.00636116	Protein
LY96_Protein	Factor4	-0.00637131	Protein
CPB1_Protein	Factor4	-0.00637953	Protein
MARCO_Protein	Factor4	-0.00638352	Protein
ITGB7_Protein	Factor4	-0.00639933	Protein
SORD_Protein	Factor4	-0.00641086	Protein
OGN_Protein	Factor4	-0.00642376	Protein
ITPR1_Protein	Factor4	-0.00645224	Protein
EFEMP1_Protein	Factor4	-0.00645663	Protein
GRP	Factor4	-0.00645931	Protein
SIGLEC1_Protein	Factor4	-0.00647673	Protein
PAEP	Factor4	-0.00650748	Protein
FOLR2_Protein	Factor4	-0.00652179	Protein
STAMBP_Protein	Factor4	-0.00652708	Protein
EZR_Protein	Factor4	-0.00652893	Protein
ITIH5_Protein	Factor4	-0.00653559	Protein
CFC1	Factor4	-0.00655635	Protein
TNFRSF10C	Factor4	-0.0065601	Protein
IRAG2	Factor4	-0.00656426	Protein
PEBP1_Protein	Factor4	-0.00659739	Protein
SERPINA5_Protein	Factor4	-0.00661718	Protein
S100A4_Protein	Factor4	-0.00662503	Protein
VASH1_Protein	Factor4	-0.00663507	Protein
PCSK9	Factor4	-0.00665652	Protein
L3HYPDH_Protein	Factor4	-0.00668016	Protein
FSTL1_Protein	Factor4	-0.00668028	Protein
MFAP3L_Protein	Factor4	-0.00668392	Protein
TREML1_Protein	Factor4	-0.00669934	Protein
PSMD9_Protein	Factor4	-0.00670162	Protein
RNF41_Protein	Factor4	-0.00670386	Protein
RARRES2_Protein	Factor4	-0.00671059	Protein
PAPPA_Protein	Factor4	-0.00671584	Protein
CENPF_Protein	Factor4	-0.00671611	Protein
NPY	Factor4	-0.00671638	Protein
STK24_Protein	Factor4	-0.00672055	Protein
TYRP1	Factor4	-0.00674339	Protein
HEG1_Protein	Factor4	-0.00675595	Protein
ADAMTS4_Protein	Factor4	-0.00677264	Protein
ATG4A_Protein	Factor4	-0.00677789	Protein
SDCCAG8_Protein	Factor4	-0.00679202	Protein
CXCL10_Protein	Factor4	-0.00679662	Protein
RNF149_Protein	Factor4	-0.00681553	Protein
CLASP1_Protein	Factor4	-0.00682319	Protein
MSTN	Factor4	-0.00684058	Protein
PACS2_Protein	Factor4	-0.00685908	Protein
MAP2K6_Protein	Factor4	-0.00690142	Protein
MYH9_Protein	Factor4	-0.0069194	Protein
OPHN1_Protein	Factor4	-0.00692968	Protein
CSF2	Factor4	-0.00692987	Protein
PPM1F_Protein	Factor4	-0.00694028	Protein
IL1R2	Factor4	-0.006982	Protein
SIL1_Protein	Factor4	-0.00699272	Protein
ASGR1_Protein	Factor4	-0.00702803	Protein
CCN1_Protein	Factor4	-0.00704183	Protein
IL12A_IL12B	Factor4	-0.00704196	Protein
LILRB4_Protein	Factor4	-0.00704414	Protein
ANGPTL2_Protein	Factor4	-0.00704533	Protein
SYTL4_Protein	Factor4	-0.00704641	Protein
NPPC	Factor4	-0.00704885	Protein
CAT_Protein	Factor4	-0.00705163	Protein
POMC_Protein	Factor4	-0.00705653	Protein
SRPK2_Protein	Factor4	-0.00705999	Protein
MCEE_Protein	Factor4	-0.0070734	Protein
BMP4_Protein	Factor4	-0.00707351	Protein
CD4_Protein	Factor4	-0.0071351	Protein
ANGPT2_Protein	Factor4	-0.00714951	Protein
HAVCR1	Factor4	-0.00716752	Protein
CBLIF	Factor4	-0.00717073	Protein
DUT_Protein	Factor4	-0.00717455	Protein
LYVE1_Protein	Factor4	-0.00718119	Protein
CD22_Protein	Factor4	-0.00718824	Protein
NADK_Protein	Factor4	-0.00720141	Protein
RNASE6_Protein	Factor4	-0.00722447	Protein
AMBN	Factor4	-0.00723054	Protein
GALNT7_Protein	Factor4	-0.00724217	Protein
HBEGF_Protein	Factor4	-0.00724819	Protein
SULT1A1_Protein	Factor4	-0.00725756	Protein
CD7_Protein	Factor4	-0.00727674	Protein
FBLN2_Protein	Factor4	-0.00728413	Protein
NEXN_Protein	Factor4	-0.00728545	Protein
RAB2B_Protein	Factor4	-0.00732219	Protein
PNLIP	Factor4	-0.00732747	Protein
CDCP1	Factor4	-0.00733453	Protein
C1S_Protein	Factor4	-0.0073497	Protein
DNAJB2_Protein	Factor4	-0.00735828	Protein
SMAD2_Protein	Factor4	-0.00735972	Protein
SPART_Protein	Factor4	-0.00735996	Protein
MYLPF	Factor4	-0.00740981	Protein
GMPR_Protein	Factor4	-0.00741259	Protein
SLC28A1	Factor4	-0.0074146	Protein
PKLR	Factor4	-0.00746154	Protein
SCN4B_Protein	Factor4	-0.00746234	Protein
ALDH3A1	Factor4	-0.007473	Protein
GTF2IRD1_Protein	Factor4	-0.00747914	Protein
MOCS2_Protein	Factor4	-0.00748247	Protein
MYO9B_Protein	Factor4	-0.00752436	Protein
ANGPTL4_Protein	Factor4	-0.00755308	Protein
ERBB2_Protein	Factor4	-0.00756739	Protein
PPP2R5A_Protein	Factor4	-0.00757424	Protein
TRIM5_Protein	Factor4	-0.0075753	Protein
TNFRSF8_Protein	Factor4	-0.00757579	Protein
ADAM12_Protein	Factor4	-0.00757589	Protein
CNTN3_Protein	Factor4	-0.00757598	Protein
AHNAK2_Protein	Factor4	-0.00762246	Protein
GIGYF2_Protein	Factor4	-0.00762578	Protein
DARS1_Protein	Factor4	-0.00764349	Protein
CLEC4G_Protein	Factor4	-0.00765649	Protein
BLVRB_Protein	Factor4	-0.00769259	Protein
ADD1_Protein	Factor4	-0.00772395	Protein
VASP_Protein	Factor4	-0.00772679	Protein
TIMM10_Protein	Factor4	-0.00776519	Protein
RABGAP1L_Protein	Factor4	-0.00777344	Protein
IMPACT_Protein	Factor4	-0.0077786	Protein
CSTB_Protein	Factor4	-0.00777945	Protein
LAT2_Protein	Factor4	-0.00778402	Protein
CA5A	Factor4	-0.00782097	Protein
NDUFB7_Protein	Factor4	-0.00782613	Protein
DLGAP5	Factor4	-0.00782896	Protein
VEGFA_Protein	Factor4	-0.00783015	Protein
ASGR2	Factor4	-0.00783801	Protein
TNR	Factor4	-0.00785473	Protein
L1CAM	Factor4	-0.00785772	Protein
PTPRC_Protein	Factor4	-0.0078865	Protein
SELE	Factor4	-0.00792142	Protein
CRYGD	Factor4	-0.00793984	Protein
DCXR_Protein	Factor4	-0.00794253	Protein
CDHR5	Factor4	-0.00795198	Protein
RTN4IP1_Protein	Factor4	-0.00796801	Protein
FST_Protein	Factor4	-0.00796885	Protein
C8B	Factor4	-0.00798739	Protein
TXLNA_Protein	Factor4	-0.00802973	Protein
HSDL2_Protein	Factor4	-0.00803558	Protein
LILRA5_Protein	Factor4	-0.00803708	Protein
PSMD1_Protein	Factor4	-0.00808359	Protein
FUCA1_Protein	Factor4	-0.00815885	Protein
VPS53_Protein	Factor4	-0.00816786	Protein
IFNGR2_Protein	Factor4	-0.0081695	Protein
CSF3R_Protein	Factor4	-0.00818409	Protein
ARG2_Protein	Factor4	-0.00820778	Protein
TTN_Protein	Factor4	-0.00821511	Protein
PTPRK_Protein	Factor4	-0.00823177	Protein
IDO1_Protein	Factor4	-0.00826356	Protein
ARHGAP45_Protein	Factor4	-0.00827152	Protein
CD248_Protein	Factor4	-0.00827541	Protein
EPHA1	Factor4	-0.00828023	Protein
SFTPD	Factor4	-0.0082828	Protein
BSG_Protein	Factor4	-0.00832635	Protein
HAVCR2_Protein	Factor4	-0.0083657	Protein
CD300C_Protein	Factor4	-0.00838723	Protein
DNAJB1_Protein	Factor4	-0.00840763	Protein
BECN1_Protein	Factor4	-0.00846133	Protein
TOP1_Protein	Factor4	-0.00846541	Protein
PPP1R9B_Protein	Factor4	-0.00846898	Protein
IL13RA1_Protein	Factor4	-0.00846952	Protein
LAIR1_Protein	Factor4	-0.0084778	Protein
VWA1_Protein	Factor4	-0.00848016	Protein
ST13_Protein	Factor4	-0.00848723	Protein
CAPN3_Protein	Factor4	-0.00848851	Protein
NIT2_Protein	Factor4	-0.00850706	Protein
IL7	Factor4	-0.00850945	Protein
CSPG4_Protein	Factor4	-0.00851123	Protein
HSPB1_Protein	Factor4	-0.00855034	Protein
OCLN	Factor4	-0.00855065	Protein
CD79B_Protein	Factor4	-0.00855358	Protein
TXNDC15_Protein	Factor4	-0.00856245	Protein
SV2A	Factor4	-0.00856263	Protein
MDH1_Protein	Factor4	-0.00856656	Protein
ENPP2_Protein	Factor4	-0.00859955	Protein
UBXN1_Protein	Factor4	-0.0086061	Protein
SMTN_Protein	Factor4	-0.00862501	Protein
KLKB1	Factor4	-0.00864917	Protein
CD101	Factor4	-0.00876187	Protein
COL3A1_Protein	Factor4	-0.00876662	Protein
RBFOX3	Factor4	-0.00876952	Protein
ECM1_Protein	Factor4	-0.00879342	Protein
CD70	Factor4	-0.00881348	Protein
CST3_Protein	Factor4	-0.00881656	Protein
PDIA3_Protein	Factor4	-0.00881666	Protein
IGLC2_Protein	Factor4	-0.00883491	Protein
CEP170_Protein	Factor4	-0.00885237	Protein
PTRHD1_Protein	Factor4	-0.00885249	Protein
CRHBP_Protein	Factor4	-0.0088558	Protein
CNDP1	Factor4	-0.00885791	Protein
MTSS1_Protein	Factor4	-0.00888381	Protein
CD300E_Protein	Factor4	-0.00891672	Protein
FCRL1	Factor4	-0.00892125	Protein
FCRL5	Factor4	-0.00894107	Protein
GPRC5C_Protein	Factor4	-0.00894464	Protein
IDUA_Protein	Factor4	-0.0089534	Protein
AARSD1_Protein	Factor4	-0.00896334	Protein
FGA	Factor4	-0.00896737	Protein
CLIP2_Protein	Factor4	-0.00896977	Protein
DNMBP_Protein	Factor4	-0.00897075	Protein
LAIR2	Factor4	-0.00901013	Protein
IL6	Factor4	-0.0090275	Protein
DRAXIN	Factor4	-0.0090842	Protein
SERPINE1_Protein	Factor4	-0.00908727	Protein
SPINK8	Factor4	-0.00909651	Protein
C7_Protein	Factor4	-0.00909674	Protein
MFAP5_Protein	Factor4	-0.00910144	Protein
CLEC11A_Protein	Factor4	-0.00910923	Protein
SLAMF7_Protein	Factor4	-0.00911041	Protein
MEP1B	Factor4	-0.00912203	Protein
TRIM24_Protein	Factor4	-0.00915225	Protein
PNLIPRP1	Factor4	-0.0091599	Protein
NOMO1_Protein	Factor4	-0.00917053	Protein
MST1_Protein	Factor4	-0.00917089	Protein
COX5B_Protein	Factor4	-0.00917338	Protein
TNN_Protein	Factor4	-0.00918234	Protein
PNMA1_Protein	Factor4	-0.00922876	Protein
VSTM1	Factor4	-0.00923017	Protein
CLNS1A_Protein	Factor4	-0.00923455	Protein
DNAJC21_Protein	Factor4	-0.00924971	Protein
SIGLEC6	Factor4	-0.00926782	Protein
KIF22_Protein	Factor4	-0.00927987	Protein
AMPD3_Protein	Factor4	-0.00929632	Protein
LAP3_Protein	Factor4	-0.00932281	Protein
USP25_Protein	Factor4	-0.00932283	Protein
MEP1A	Factor4	-0.00934031	Protein
HGS_Protein	Factor4	-0.0093435	Protein
PRG2	Factor4	-0.00935192	Protein
LATS1_Protein	Factor4	-0.00937557	Protein
CD163_Protein	Factor4	-0.00938261	Protein
[truncated: 385 more rows]

## Sheet: Lipid.Weight
feature	factor	value	view
Plasmenyl-LPC(P-16:0)	Factor4	0.346087	Lipid
LPC(20:1)	Factor4	0.336437	Lipid
LPE(18:0)	Factor4	0.301154	Lipid
LPC(18:0)	Factor4	0.290871	Lipid
LPC(18:1)	Factor4	0.281978	Lipid
Plasmanyl-LPC(O-18:1)	Factor4	0.279659	Lipid
LPE(20:4)	Factor4	0.27342	Lipid
Plasmanyl-LPC(O-16:0)	Factor4	0.262536	Lipid
LPE(16:0)	Factor4	0.256525	Lipid
LPC(24:0)	Factor4	0.254698	Lipid
LPC(22:0)	Factor4	0.253139	Lipid
LPC(20:2)	Factor4	0.250683	Lipid
PC(20:4_22:5)	Factor4	0.249498	Lipid
LPC(20:4)	Factor4	0.247117	Lipid
LPC(22:4)	Factor4	0.242941	Lipid
Plasmanyl-LPC(O-16:1)	Factor4	0.241645	Lipid
LPC(22:5)	Factor4	0.232356	Lipid
PC(20:4_22:4)	Factor4	0.228949	Lipid
Plasmanyl-LPC(O-18:0)	Factor4	0.226075	Lipid
LPC(17:0)	Factor4	0.224006	Lipid
PC(18:1_20:4)	Factor4	0.218805	Lipid
LPC(20:3)	Factor4	0.208941	Lipid
LPC(17:1)	Factor4	0.206898	Lipid
AcCar(18:1)	Factor4	0.20682	Lipid
Plasmanyl-PC(O-18:1/22:4)	Factor4	0.205316	Lipid
PC(18:1_22:5)	Factor4	0.202818	Lipid
Plasmanyl-LPC(O-22:0)	Factor4	0.198039	Lipid
LPE(18:1)	Factor4	0.194421	Lipid
Plasmanyl-PC(O-16:1/22:3)	Factor4	0.193221	Lipid
LPC(20:0)	Factor4	0.190929	Lipid
OxLPC(19:4(COOH))	Factor4	0.19024	Lipid
LPC(16:0)	Factor4	0.179751	Lipid
Plasmenyl-PC(P-20:1/20:4)	Factor4	0.178555	Lipid
LPE(22:5)	Factor4	0.177304	Lipid
Plasmanyl-PC(O-18:1/20:4)	Factor4	0.177238	Lipid
Plasmenyl-PC(P-18:0/18:1)	Factor4	0.176179	Lipid
AcCar(18:0)	Factor4	0.174916	Lipid
LPC(18:2)	Factor4	0.17247	Lipid
Plasmenyl-PC(P-22:1/20:4)	Factor4	0.171588	Lipid
PC(20:3_20:4)	Factor4	0.170052	Lipid
Plasmanyl-LPC(O-20:0)	Factor4	0.16684	Lipid
Plasmenyl-LPE(P-16:0)	Factor4	0.164356	Lipid
Plasmenyl-PE(P-18:0/22:4)	Factor4	0.162699	Lipid
PC(17:0_20:4)	Factor4	0.160951	Lipid
PC(16:0_20:0)	Factor4	0.160724	Lipid
PC(18:1_20:3)	Factor4	0.149876	Lipid
LPE(22:4)	Factor4	0.149739	Lipid
Plasmanyl-PC(O-22:0/20:5)	Factor4	0.149556	Lipid
PE(18:2_20:4)	Factor4	0.149248	Lipid
PC(20:1_20:4)	Factor4	0.148151	Lipid
LPC(16:1)	Factor4	0.146705	Lipid
Plasmanyl-PC(O-20:1/20:4)	Factor4	0.143733	Lipid
Plasmanyl-PC(O-24:2/20:4)	Factor4	0.142422	Lipid
HexCer-NS(d18:1/24:0)	Factor4	0.141957	Lipid
Plasmenyl-PC(P-18:1/22:4)	Factor4	0.141499	Lipid
Plasmenyl-PE(P-20:0/22:4)	Factor4	0.140987	Lipid
PC(18:0_22:5)	Factor4	0.140986	Lipid
Plasmanyl-PS(O-18:0/22:4)	Factor4	0.140112	Lipid
Plasmanyl-LPC(O-24:1)	Factor4	0.13547	Lipid
Plasmanyl-LPC(O-24:0)	Factor4	0.131849	Lipid
Plasmenyl-LPE(P-18:0)	Factor4	0.131082	Lipid
PC(20:4_20:4)	Factor4	0.130533	Lipid
LPC(15:0)	Factor4	0.128607	Lipid
Plasmenyl-PC(P-16:1/18:0)	Factor4	0.126959	Lipid
Sulfatide(34:1)	Factor4	0.125701	Lipid
Plasmanyl-PC(O-18:1/18:2)	Factor4	0.125564	Lipid
PC(18:0_20:1)	Factor4	0.121858	Lipid
PC(17:1_22:3)	Factor4	0.120544	Lipid
Plasmenyl-PC(P-18:0/20:4)	Factor4	0.120263	Lipid
Plasmanyl-PC(O-18:1/20:3)	Factor4	0.116104	Lipid
Plasmanyl-PC(O-24:1/20:4)	Factor4	0.116014	Lipid
LPE(18:2)	Factor4	0.114849	Lipid
PEtOH(38:1)	Factor4	0.114018	Lipid
PC(18:2_19:0)	Factor4	0.110716	Lipid
HexCer-NS(d19:1/24:0)	Factor4	0.101452	Lipid
plasmanyl-TG(O-16:1_20:0_22:0)	Factor4	0.101267	Lipid
Cer-NS(d18:1/24:1)	Factor4	0.100609	Lipid
Plasmanyl-PC(O-22:0/20:4)	Factor4	0.0989039	Lipid
Plasmenyl-PE(P-20:0/18:2)	Factor4	0.0981142	Lipid
Plasmanyl-PC(O-22:1/20:4)	Factor4	0.0971538	Lipid
FAHFA(18:3/6:0)	Factor4	0.0954909	Lipid
Plasmanyl-PC(O-24:2/18:2)	Factor4	0.0941807	Lipid
PE(20:4_22:1)	Factor4	0.0936773	Lipid
OxLPC(17:1(OO))	Factor4	0.093087	Lipid
Cer-NS(d18:1/26:0)	Factor4	0.0924008	Lipid
Plasmenyl-PC(P-16:0/18:3)	Factor4	0.091714	Lipid
OxLPC(18:2(OH))	Factor4	0.0916046	Lipid
PI(18:1_18:2)	Factor4	0.0910439	Lipid
AcCar(20:0)	Factor4	0.0904882	Lipid
Plasmenyl-PE(P-20:0/22:5)	Factor4	0.0893563	Lipid
HexCer-NS(d18:1/22:0)	Factor4	0.0890564	Lipid
OxLPC(17:2(KeOH))	Factor4	0.0889198	Lipid
Plasmenyl-PE(P-20:1/20:4)	Factor4	0.0877835	Lipid
plasmanyl-TG(O-16:1_24:1_24:1)	Factor4	0.0865784	Lipid
plasmanyl-TG(O-16:1_22:0_22:0)	Factor4	0.0860316	Lipid
PC(18:0_22:4)	Factor4	0.0853629	Lipid
CE(22:5)	Factor4	0.0852245	Lipid
PC(17:1_20:4)	Factor4	0.0848486	Lipid
AcCar(16:1)	Factor4	0.0845474	Lipid
PI(18:0_20:4)	Factor4	0.084025	Lipid
Plasmenyl-PC(P-16:1/16:0)	Factor4	0.0831757	Lipid
SQDG(18:0_18:0)	Factor4	0.083066	Lipid
PC(17:1_20:3)	Factor4	0.0829449	Lipid
PI(18:1_20:4)	Factor4	0.0824105	Lipid
AcCar(18:2)	Factor4	0.081722	Lipid
Cer-NS(d18:1/22:1)	Factor4	0.0814678	Lipid
plasmanyl-TG(O-16:1_22:0_24:1)	Factor4	0.0808594	Lipid
Plasmenyl-PC(P-18:1/20:5)	Factor4	0.0798657	Lipid
Plasmenyl-PE(P-18:1/22:4)	Factor4	0.0793726	Lipid
LPC(22:6)	Factor4	0.0791857	Lipid
Plasmanyl-PC(O-16:0/18:1)	Factor4	0.079022	Lipid
PE(18:0_22:4)	Factor4	0.0786331	Lipid
plasmanyl-TG(O-18:1_22:0_24:1)	Factor4	0.0781733	Lipid
PC(20:1_22:6)	Factor4	0.0770167	Lipid
LPE(20:3)	Factor4	0.0745467	Lipid
Plasmenyl-PC(P-18:1/20:3)	Factor4	0.0741405	Lipid
NeuAcalpha2-3Galbeta1-4Glcbeta-Cer(d42:1)	Factor4	0.0724472	Lipid
Plasmenyl-PE(P-18:0/22:5)	Factor4	0.07233	Lipid
SM(d18:1/16:0)	Factor4	0.0718098	Lipid
plasmanyl-TG(O-20:0_18:1_22:3)	Factor4	0.0708129	Lipid
PE(20:3_20:4)	Factor4	0.0704897	Lipid
Plasmenyl-PC(P-24:2/20:4)	Factor4	0.0704612	Lipid
PS(18:0_22:4)	Factor4	0.0693651	Lipid
TG(20:0_20:0_20:0)	Factor4	0.0679156	Lipid
PE(18:1_20:4)	Factor4	0.0675063	Lipid
DMPE(16:0_20:4)	Factor4	0.0669855	Lipid
Cer-NS(d18:2/24:1)	Factor4	0.0666079	Lipid
HexCer-NS(d18:1/23:0)	Factor4	0.0648952	Lipid
Plasmanyl-PC(O-20:0/20:4)	Factor4	0.06453	Lipid
OxLPC(17:2(OO))	Factor4	0.0630157	Lipid
FAHFA(22:4/24:1)	Factor4	0.0628684	Lipid
CL(18:2_18:2_18:2_18:2)	Factor4	0.0622823	Lipid
plasmanyl-TG(O-20:1_20:2_20:2)	Factor4	0.0610164	Lipid
PG(18:1_18:2)	Factor4	0.0608406	Lipid
Plasmenyl-PC(P-16:1/20:3)	Factor4	0.0608115	Lipid
HexCer-NS(d18:1/24:1)	Factor4	0.0605333	Lipid
Plasmenyl-PC(P-18:0/22:4)	Factor4	0.0603641	Lipid
Plasmanyl-PC(O-18:0/20:4)	Factor4	0.0603402	Lipid
plasmanyl-TG(O-20:0_18:1_18:1)	Factor4	0.0598856	Lipid
plasmanyl-TG(O-18:1_22:0_22:0)	Factor4	0.059803	Lipid
FAHFA(18:2/18:1)	Factor4	0.0596708	Lipid
PI(18:2_20:1)	Factor4	0.0589122	Lipid
PI(18:0_20:3)	Factor4	0.0575246	Lipid
PC(20:0_22:6)	Factor4	0.0568534	Lipid
SM(d18:1/24:0)	Factor4	0.056797	Lipid
plasmanyl-TG(O-18:0_16:0_18:0)	Factor4	0.0563566	Lipid
LPE(22:6)	Factor4	0.0560537	Lipid
Plasmanyl-PC(O-16:0/18:2)	Factor4	0.0548481	Lipid
FAHFA(22:5/25:0)	Factor4	0.0546846	Lipid
PI(18:0_18:1)	Factor4	0.0542624	Lipid
DMPE(16:0_22:5)	Factor4	0.0534274	Lipid
HexCer-NS(d18:1/16:0)	Factor4	0.0522057	Lipid
PC(17:0_20:3)	Factor4	0.0520608	Lipid
Plasmenyl-PC(P-16:0/18:2)	Factor4	0.0518843	Lipid
FAHFA(18:2/18:0)	Factor4	0.0518524	Lipid
Plasmanyl-PC(O-16:0/16:1)	Factor4	0.0507971	Lipid
PC(16:1_20:4)	Factor4	0.0506733	Lipid
Plasmanyl-PC(O-16:0/20:4)	Factor4	0.0506097	Lipid
Plasmenyl-PE(P-18:1/22:5)	Factor4	0.0500289	Lipid
LPC(18:3)	Factor4	0.0492749	Lipid
CL(34:3)(38:4)	Factor4	0.0489268	Lipid
PG(18:0_18:1)	Factor4	0.0485381	Lipid
PC(18:2_18:2)	Factor4	0.0476266	Lipid
Plasmanyl-PC(O-16:0/16:0)	Factor4	0.0471771	Lipid
PC(16:0_18:0)	Factor4	0.0466054	Lipid
BMP(20:3_20:3)	Factor4	0.0465216	Lipid
PE(18:1_20:5)	Factor4	0.0451338	Lipid
plasmanyl-TG(O-20:0_18:1_20:2)	Factor4	0.0451285	Lipid
Plasmanyl-PC(O-18:0/22:5)	Factor4	0.0445696	Lipid
Cer-NS(d18:1/16:0)	Factor4	0.0419217	Lipid
TG(18:0_18:1_20:4)	Factor4	0.0405657	Lipid
Plasmenyl-PC(P-16:0/16:0)	Factor4	0.0404962	Lipid
Plasmenyl-PE(P-20:0/20:4)	Factor4	0.0404544	Lipid
FAHFA(12:0/24:4)	Factor4	0.0388757	Lipid
PI(38:5)	Factor4	0.0382164	Lipid
Plasmenyl-PC(P-16:1/20:4)	Factor4	0.0381749	Lipid
Plasmanyl-PC(O-18:0/16:0)	Factor4	0.0380905	Lipid
LPE(16:1)	Factor4	0.0362351	Lipid
SM(d18:1/24:1)	Factor4	0.0359768	Lipid
NeuAcalpha2-3Galbeta1-4Glcbeta-Cer(d40:1)	Factor4	0.0357808	Lipid
PS(18:0_20:4)	Factor4	0.0351839	Lipid
Plasmanyl-PC(O-16:1/20:4)	Factor4	0.0347431	Lipid
plasmanyl-TG(O-20:0_16:0_18:1)	Factor4	0.0347366	Lipid
PE(38:2)	Factor4	0.0347145	Lipid
LPE(20:5)	Factor4	0.0345488	Lipid
PC(18:1_20:0)	Factor4	0.0339111	Lipid
Plasmenyl-PE(P-18:0/20:3)	Factor4	0.0339103	Lipid
SM(d18:2/16:0)	Factor4	0.0338883	Lipid
Cer-NS(d16:1/24:1)	Factor4	0.0326917	Lipid
Plasmanyl-PC(O-18:0/20:3)	Factor4	0.0324609	Lipid
Cer-NDS(d18:0/26:2)	Factor4	0.0318813	Lipid
PC(18:2_20:4)	Factor4	0.0308444	Lipid
PS(18:0_20:3)	Factor4	0.0287408	Lipid
PC(15:0_20:3)	Factor4	0.0281806	Lipid
Plasmenyl-PS(P-16:1/22:5)	Factor4	0.0280294	Lipid
PC(17:1_20:5)	Factor4	0.0268096	Lipid
Plasmenyl-PC(P-16:0/22:4)	Factor4	0.0267165	Lipid
Cer-NS(d19:1/24:1)	Factor4	0.0265707	Lipid
DG(16:0_22:4)	Factor4	0.0258446	Lipid
PS(17:0_17:0)	Factor4	0.0257005	Lipid
PC(18:0_18:1)	Factor4	0.0252104	Lipid
PC(18:1_22:6)	Factor4	0.0247223	Lipid
PS(38:2)	Factor4	0.0242938	Lipid
CE(16:0)	Factor4	0.0242626	Lipid
PG(18:0_18:0)	Factor4	0.0229031	Lipid
PE(18:2_20:2)	Factor4	0.0217876	Lipid
Plasmenyl-PS(P-16:0/22:4)	Factor4	0.0211102	Lipid
SM(d18:2/24:1)	Factor4	0.0206947	Lipid
PS(18:1_20:0)	Factor4	0.0196417	Lipid
SM(d18:1/22:1)	Factor4	0.0196187	Lipid
plasmanyl-TG(O-16:0_16:0_18:0)	Factor4	0.0187049	Lipid
Plasmenyl-PE(P-18:0/20:4)	Factor4	0.0185497	Lipid
PC(16:0_16:0)	Factor4	0.018012	Lipid
Cer-NS(d16:1/22:0)	Factor4	0.0174546	Lipid
PC(16:1_22:6)	Factor4	0.017028	Lipid
CE(18:1)	Factor4	0.0165869	Lipid
LPC(20:5)	Factor4	0.0161205	Lipid
AcCar(16:0)	Factor4	0.0156626	Lipid
plasmanyl-TG(O-16:0_16:0_16:0)	Factor4	0.0152703	Lipid
FAHFA(20:0/16:1)	Factor4	0.0149556	Lipid
PE(16:0_20:4)	Factor4	0.0144449	Lipid
Plasmanyl-PC(O-16:1/18:2)	Factor4	0.014362	Lipid
Plasmanyl-PC(O-18:1/20:5)	Factor4	0.0142354	Lipid
PE(15:0_15:0)	Factor4	0.0138976	Lipid
PC(18:0_20:3)	Factor4	0.0138665	Lipid
Plasmanyl-PC(O-18:0/18:2)	Factor4	0.0132128	Lipid
TG(18:0_18:1_26:0)	Factor4	0.012292	Lipid
PC(18:0_20:4)	Factor4	0.0120648	Lipid
PS(18:1_20:2)	Factor4	0.0115971	Lipid
PMeOH(18:2_18:2)	Factor4	0.0108895	Lipid
Plasmenyl-PE(P-16:0/18:1)	Factor4	0.0105547	Lipid
FAHFA(16:1/20:2)	Factor4	0.0100685	Lipid
FAHFA(16:0/3:0)	Factor4	0.00910749	Lipid
HexCer-NS(d18:2/22:0)	Factor4	0.00800093	Lipid
Plasmenyl-PC(P-18:0/18:2)	Factor4	0.00757379	Lipid
TG(18:1_18:2_22:4)	Factor4	0.00724012	Lipid
PE(20:1_20:4)	Factor4	0.00715952	Lipid
FAHFA(20:4/14:0)	Factor4	0.00619421	Lipid
PS(18:0_18:1)	Factor4	0.00576775	Lipid
TG(18:2_20:2_26:0)	Factor4	0.00547836	Lipid
PI(38:4)	Factor4	0.00452889	Lipid
LPE(18:3)	Factor4	0.0043486	Lipid
PC(20:4_22:6)	Factor4	0.00397693	Lipid
PI(18:0_22:6)	Factor4	0.00309975	Lipid
PC(16:0_18:3)	Factor4	0.00308125	Lipid
PC(16:0_20:4)	Factor4	0.0012588	Lipid
OxTG(18:1_18:2_18:1(OH))	Factor4	0.000896704	Lipid
Cer-NS(d18:1/24:0)	Factor4	0.000849112	Lipid
Plasmanyl-PC(O-20:0/16:0)	Factor4	-0.000159201	Lipid
FAHFA(20:3/16:0)	Factor4	-0.000209701	Lipid
LDGTS(22:1/0:0)	Factor4	-0.000456161	Lipid
FAHFA(24:0/24:4)	Factor4	-0.000705975	Lipid
Plasmanyl-PS(O-18:0/17:1)	Factor4	-0.000891355	Lipid
SM(d18:1/22:0)	Factor4	-0.00126343	Lipid
PC(15:0_20:4)	Factor4	-0.00182081	Lipid
Plasmanyl-PC(O-20:0/20:3)	Factor4	-0.00245278	Lipid
PE(16:0_20:3)	Factor4	-0.00288355	Lipid
PC(18:2_20:5)	Factor4	-0.00288476	Lipid
FAHFA(18:4/20:3)	Factor4	-0.00317936	Lipid
PE(18:1_18:2)	Factor4	-0.00332571	Lipid
Plasmanyl-PC(O-20:1/22:4)	Factor4	-0.00344623	Lipid
PE(16:1_20:4)	Factor4	-0.00578796	Lipid
TG(18:0_20:4_22:4)	Factor4	-0.00616053	Lipid
TG(19:0_20:2_20:3)	Factor4	-0.00639446	Lipid
Cer-NP(t18:0/22:0)	Factor4	-0.00639836	Lipid
Plasmenyl-PE(P-16:0/20:4)	Factor4	-0.00675408	Lipid
FAHFA(18:2/16:2)	Factor4	-0.0070852	Lipid
Plasmanyl-PS(O-18:0/22:6)	Factor4	-0.00786171	Lipid
CE(20:3)	Factor4	-0.00864348	Lipid
PS(40:4)	Factor4	-0.00912013	Lipid
PE(16:1_19:0)	Factor4	-0.010511	Lipid
Plasmenyl-PE(P-18:0/18:1)	Factor4	-0.0110502	Lipid
PE(18:0_20:5)	Factor4	-0.0117403	Lipid
PI(18:0_22:5)	Factor4	-0.0118329	Lipid
Plasmanyl-PC(O-18:1/22:5)	Factor4	-0.0125164	Lipid
PC(17:0_18:1)	Factor4	-0.012553	Lipid
PMeOH(36:5)	Factor4	-0.0139256	Lipid
PS(18:0_18:2)	Factor4	-0.0141398	Lipid
Plasmenyl-PE(P-18:1/18:2)	Factor4	-0.0150642	Lipid
PC(18:3_18:3)	Factor4	-0.0151276	Lipid
PC(16:0_17:1)	Factor4	-0.0152096	Lipid
PC(20:1_22:4)	Factor4	-0.0157773	Lipid
Cer-NS(d18:2/22:0)	Factor4	-0.0162389	Lipid
AcCar(18:1-OH)	Factor4	-0.0163108	Lipid
TG(13:0_18:2_18:2)	Factor4	-0.016429	Lipid
AcCar(14:1)	Factor4	-0.0172986	Lipid
AcCar(12:0)	Factor4	-0.0177397	Lipid
PE(18:2_18:2)	Factor4	-0.0177996	Lipid
OxTG(18:1_18:1_16:1(CHO))	Factor4	-0.018879	Lipid
AcCar(16:2)	Factor4	-0.0192831	Lipid
BMP(14:0_14:0)	Factor4	-0.019965	Lipid
AcCar(14:0)	Factor4	-0.0204257	Lipid
CL(18:1_20:1_20:3_20:3)	Factor4	-0.0214067	Lipid
PE(18:2_20:3)	Factor4	-0.0219961	Lipid
Plasmenyl-PE(P-16:0/18:2)	Factor4	-0.0223078	Lipid
TG(18:1_20:4_22:5)	Factor4	-0.0223569	Lipid
Cer-NS(d18:1/22:0)	Factor4	-0.0233985	Lipid
FAHFA(16:0/20:3)	Factor4	-0.0234287	Lipid
CE(22:6)	Factor4	-0.0238631	Lipid
Plasmanyl-PC(O-16:0/20:3)	Factor4	-0.0246211	Lipid
TG(20:2_22:2_22:2)	Factor4	-0.0255557	Lipid
SM(d18:0/17:1)	Factor4	-0.0261053	Lipid
plasmanyl-TG(O-16:0_18:1_20:2)	Factor4	-0.0270972	Lipid
PE(17:0_18:2)	Factor4	-0.0274632	Lipid
Cer-NS(d18:2/20:0)	Factor4	-0.0274711	Lipid
TG(18:0_18:2_20:2)	Factor4	-0.0275338	Lipid
PE(18:0_22:5)	Factor4	-0.0276104	Lipid
OxTG(16:0_18:1_18:2(OH))	Factor4	-0.027704	Lipid
PI(18:0_18:2)	Factor4	-0.0280863	Lipid
Plasmanyl-PC(O-16:0/18:3)	Factor4	-0.0282174	Lipid
TG(15:1_18:2_20:3)	Factor4	-0.02888	Lipid
FAHFA(18:2/16:1)	Factor4	-0.0292325	Lipid
PC(20:0_20:4)	Factor4	-0.0292483	Lipid
PE(18:0_20:3)	Factor4	-0.0299321	Lipid
FAHFA(20:4/27:0)	Factor4	-0.0304421	Lipid
plasmanyl-TG(O-18:0_16:0_18:1)	Factor4	-0.0306104	Lipid
TG(16:1_16:1_20:2)	Factor4	-0.0321194	Lipid
TG(15:0_18:1_20:4)	Factor4	-0.0322269	Lipid
OxTG(18:1_18:2_18:2(OH))	Factor4	-0.0326211	Lipid
LDGTS(22:0/0:0)	Factor4	-0.0328023	Lipid
PE(20:0_20:4)	Factor4	-0.0332195	Lipid
BMP(18:1_22:6)	Factor4	-0.0335444	Lipid
Plasmenyl-PE(P-18:0/18:2)	Factor4	-0.0338562	Lipid
PC(18:2_18:3)	Factor4	-0.0344628	Lipid
SM(d18:2/17:0)	Factor4	-0.0359346	Lipid
Plasmenyl-PC(P-18:1/20:4)	Factor4	-0.0359639	Lipid
AcCar(10:0)	Factor4	-0.0360096	Lipid
PMeOH(18:1_20:2)	Factor4	-0.0362891	Lipid
PC(14:0_20:4)	Factor4	-0.0366404	Lipid
PI(36:4)	Factor4	-0.0370957	Lipid
LDGTS(20:4/0:0)	Factor4	-0.0371673	Lipid
Plasmenyl-PC(P-16:0/20:5)	Factor4	-0.0376709	Lipid
OxTG(16:0_18:2_16:1(OH))	Factor4	-0.0377556	Lipid
CE(20:4)	Factor4	-0.0378779	Lipid
Plasmenyl-PE(P-20:1/16:0)	Factor4	-0.0389457	Lipid
AcCar(14:2)	Factor4	-0.0394302	Lipid
Cer-NS(d19:1/24:0)	Factor4	-0.0395312	Lipid
FAHFA(18:2/18:2)	Factor4	-0.0397776	Lipid
SM(d23:0/20:2)	Factor4	-0.0399588	Lipid
PC(18:0_20:2)	Factor4	-0.0400716	Lipid
FAHFA(18:2/16:0)	Factor4	-0.0404405	Lipid
Cer-NS(d18:1/26:2)	Factor4	-0.0404713	Lipid
OxTG(18:2_18:3_18:1(OH))	Factor4	-0.0408111	Lipid
OxTG(18:2_18:2_22:1(OH))	Factor4	-0.0408331	Lipid
LPC(14:0)	Factor4	-0.040954	Lipid
PC(15:0_18:1)	Factor4	-0.0425073	Lipid
PC(15:0_16:0)	Factor4	-0.0434398	Lipid
PG(14:0_18:1)	Factor4	-0.0436056	Lipid
plasmanyl-TG(O-16:0_18:1_20:1)	Factor4	-0.0437635	Lipid
AcCar(4:0)	Factor4	-0.044115	Lipid
plasmanyl-TG(O-18:0_18:1_22:3)	Factor4	-0.0441507	Lipid
OxTG(18:1_18:2_16:1(CHO))	Factor4	-0.0444529	Lipid
HexCer-NS(d18:1/21:0)	Factor4	-0.0449567	Lipid
PC(18:0_20:5)	Factor4	-0.0451111	Lipid
plasmanyl-TG(O-18:0_16:0_22:3)	Factor4	-0.0454978	Lipid
TG(16:0_17:0_18:0)	Factor4	-0.045705	Lipid
FAHFA(16:0/20:4)	Factor4	-0.0467218	Lipid
PC(15:0_20:5)	Factor4	-0.0484382	Lipid
PC(16:0_17:0)	Factor4	-0.048846	Lipid
Cer-NS(d18:1/25:1)	Factor4	-0.0495615	Lipid
PS(18:0_22:6)	Factor4	-0.0498934	Lipid
PC(17:0_18:2)	Factor4	-0.0499043	Lipid
TG(16:0_16:0_22:0)	Factor4	-0.0501923	Lipid
PEtOH(16:0_18:2)	Factor4	-0.0506042	Lipid
HexCer-NS(d18:1/20:0)	Factor4	-0.0510802	Lipid
Plasmenyl-PC(P-18:1/18:1)	Factor4	-0.0511125	Lipid
AcCar(12:1)	Factor4	-0.0516865	Lipid
TG(18:1_18:2_18:2)	Factor4	-0.0516911	Lipid
BMP(18:0_22:6)	Factor4	-0.0526148	Lipid
PC(19:0_19:0)	Factor4	-0.0532713	Lipid
TG(22:1_22:1_22:1)	Factor4	-0.0534251	Lipid
PE(17:0_20:4)	Factor4	-0.0540995	Lipid
PI(36:2)	Factor4	-0.054122	Lipid
Plasmanyl-PC(O-24:1/22:6)	Factor4	-0.0543435	Lipid
PE(16:1_22:5)	Factor4	-0.054505	Lipid
Cer-NS(d18:1/26:1)	Factor4	-0.0552172	Lipid
plasmanyl-TG(O-18:1_16:0_16:0)	Factor4	-0.0557676	Lipid
Cer-NS(d16:1/23:0)	Factor4	-0.0566093	Lipid
SM(d18:1/20:0)	Factor4	-0.0569897	Lipid
Cer-NS(d18:1/24:2)	Factor4	-0.0577087	Lipid
So(d18:1)	Factor4	-0.058178	Lipid
TG(16:0_18:1_23:0)	Factor4	-0.059109	Lipid
PC(15:0_22:6)	Factor4	-0.0592304	Lipid
SM(d17:1/16:0)	Factor4	-0.0592551	Lipid
Plasmenyl-PE(P-16:0/20:3)	Factor4	-0.0596616	Lipid
TG(16:1_18:2_22:6)	Factor4	-0.0599626	Lipid
SM(d18:2/18:1)	Factor4	-0.0600254	Lipid
Cer-NS(d20:1/14:0)	Factor4	-0.0608129	Lipid
PC(16:0_20:3)	Factor4	-0.0608889	Lipid
LDGTS(26:0/0:0)	Factor4	-0.0609098	Lipid
SM(d18:2/23:0)	Factor4	-0.0611052	Lipid
TG(22:0_22:1_22:1)	Factor4	-0.0615626	Lipid
OxTG(16:1_18:1_16:1(OH))	Factor4	-0.0617118	Lipid
TG(18:0_18:1_18:1)	Factor4	-0.0617893	Lipid
TG(18:1_18:1_24:0)	Factor4	-0.0620859	Lipid
plasmanyl-TG(O-16:1_16:0_18:1)	Factor4	-0.0621073	Lipid
Cer-NS(d18:2/23:0)	Factor4	-0.0630452	Lipid
OxTG(18:2_18:2_18:2(OH))	Factor4	-0.0630706	Lipid
OxTG(16:0_18:1_16:1(OH))	Factor4	-0.0638309	Lipid
TG(18:1_20:2_22:0)	Factor4	-0.0639317	Lipid
PC(14:0_16:1)	Factor4	-0.0645094	Lipid
Plasmenyl-PE(P-18:1/18:3)	Factor4	-0.065292	Lipid
SM(d18:1/23:0)	Factor4	-0.0653174	Lipid
LDGTS(27:0/0:0)	Factor4	-0.0653494	Lipid
TG(18:2_20:3_22:0)	Factor4	-0.0655438	Lipid
PC(16:0_18:1)	Factor4	-0.0658394	Lipid
FAHFA(12:0/20:4)	Factor4	-0.0662693	Lipid
TG(17:0_18:1_18:1)	Factor4	-0.0666234	Lipid
PMeOH(38:3)	Factor4	-0.0671599	Lipid
TG(20:2_20:2_20:2)	Factor4	-0.0673098	Lipid
TG(16:0_20:1_20:2)	Factor4	-0.0675698	Lipid
TG(18:2_18:2_26:0)	Factor4	-0.0676685	Lipid
PE(16:1_16:1)	Factor4	-0.0680853	Lipid
TG(17:1_18:2_18:3)	Factor4	-0.0686613	Lipid
Cer-NDS(d18:0/20:0)	Factor4	-0.0687159	Lipid
TG(18:1_18:1_25:0)	Factor4	-0.0698057	Lipid
TG(14:0_18:1_18:1)	Factor4	-0.0700908	Lipid
TG(16:1_18:1_20:1)	Factor4	-0.0710769	Lipid
plasmanyl-TG(O-18:1_16:0_18:1)	Factor4	-0.0710915	Lipid
PI(16:0_20:4)	Factor4	-0.0716894	Lipid
TG(17:1_18:1_18:2)	Factor4	-0.0723714	Lipid
TG(16:1_18:1_20:2)	Factor4	-0.0732848	Lipid
Plasmanyl-PC(O-16:1/22:6)	Factor4	-0.0736201	Lipid
TG(18:1_20:2_24:0)	Factor4	-0.0736292	Lipid
TG(16:0_16:0_24:0)	Factor4	-0.074079	Lipid
AcCar(8:0)	Factor4	-0.0751782	Lipid
TG(20:0_20:0_24:1)	Factor4	-0.0757601	Lipid
PMeOH(18:0_20:3)	Factor4	-0.0761613	Lipid
PC(15:0_18:2)	Factor4	-0.0775203	Lipid
TG(18:1_20:2_22:1)	Factor4	-0.0775698	Lipid
PE(18:0_18:2)	Factor4	-0.0777903	Lipid
PE(16:0_22:6)	Factor4	-0.0780769	Lipid
Plasmanyl-PC(O-16:0/22:6)	Factor4	-0.0782697	Lipid
Plasmenyl-PE(P-18:1/20:4)	Factor4	-0.0784486	Lipid
So(d17:1)	Factor4	-0.0786667	Lipid
Plasmanyl-PS(O-18:0/17:0)	Factor4	-0.0787165	Lipid
LDGTS(26:2/0:0)	Factor4	-0.0789182	Lipid
TG(16:0_18:1_22:5)	Factor4	-0.079156	Lipid
TG(17:0_18:0_18:0)	Factor4	-0.0794848	Lipid
PE(18:0_18:1)	Factor4	-0.0797097	Lipid
Plasmenyl-PE(P-18:1/20:5)	Factor4	-0.0806103	Lipid
PE(16:1_20:2)	Factor4	-0.0807795	Lipid
Cer-NS(d18:2/24:2)	Factor4	-0.0808047	Lipid
PEtOH(36:2)	Factor4	-0.0808247	Lipid
Cholesterol	Factor4	-0.081119	Lipid
TG(14:0_18:2_18:3)	Factor4	-0.0811337	Lipid
PI(34:2)	Factor4	-0.0812526	Lipid
PI(18:2_20:2)	Factor4	-0.0819266	Lipid
Cer-NS(d17:1/26:2)	Factor4	-0.0819328	Lipid
PC(17:0_20:5)	Factor4	-0.0823271	Lipid
Cer-NS(d18:1/23:0)	Factor4	-0.082547	Lipid
PI(17:0_17:1)	Factor4	-0.0830314	Lipid
TG(18:1_18:2_25:0)	Factor4	-0.0832103	Lipid
SM(d16:1/20:0)	Factor4	-0.0832679	Lipid
PS(18:1_18:1)	Factor4	-0.0835452	Lipid
TG(18:1_18:2_20:4)	Factor4	-0.0835874	Lipid
FAHFA(18:3/20:3)	Factor4	-0.0839517	Lipid
AcCar(3:0)	Factor4	-0.0843259	Lipid
TG(20:0_22:1_22:1)	Factor4	-0.0849645	Lipid
TG(18:0_18:0_18:4)	Factor4	-0.0850775	Lipid
PE(37:2)	Factor4	-0.0851446	Lipid
FAHFA(18:2/18:3)	Factor4	-0.0851555	Lipid
Cer-NS(d18:2/24:0)	Factor4	-0.0854647	Lipid
PE(36:2)	Factor4	-0.0858339	Lipid
PE(16:0_18:1)	Factor4	-0.0860889	Lipid
TG(16:0_18:1_20:2)	Factor4	-0.0860957	Lipid
TG(16:1_18:0_18:2)	Factor4	-0.0862376	Lipid
SM(d18:2/18:0)	Factor4	-0.0862442	Lipid
Cer-NS(d18:1/20:0)	Factor4	-0.0871877	Lipid
TG(18:0_18:1_20:1)	Factor4	-0.0880323	Lipid
PG(14:0_14:0)	Factor4	-0.088171	Lipid
TG(14:0_18:3_20:4)	Factor4	-0.0888154	Lipid
CE(18:3)	Factor4	-0.0888173	Lipid
NeuAcalpha2-3Galbeta1-4Glcbeta-Cer(d42:2)	Factor4	-0.0891032	Lipid
TG(17:0_17:0_18:2)	Factor4	-0.0894655	Lipid
TG(18:0_18:1_19:0)	Factor4	-0.0899088	Lipid
Cer-NS(d18:2/22:2)	Factor4	-0.0904601	Lipid
PI(16:0_18:2)	Factor4	-0.0904734	Lipid
TG(16:0_16:1_18:4)	Factor4	-0.0908753	Lipid
Plasmanyl-PC(O-18:0/22:6)	Factor4	-0.0908836	Lipid
LDGTS(26:1/0:0)	Factor4	-0.0909995	Lipid
TG(12:0_15:0_16:0)	Factor4	-0.0910717	Lipid
TG(20:0_20:2_22:3)	Factor4	-0.0912256	Lipid
FAHFA(20:4/26:0)	Factor4	-0.0914556	Lipid
AcCar(2:0)	Factor4	-0.0931912	Lipid
plasmenyl-TG(P-18:1_18:1_18:1)	Factor4	-0.0934577	Lipid
TG(18:0_18:3_22:3)	Factor4	-0.0938733	Lipid
TG(15:1_20:0_20:2)	Factor4	-0.0939291	Lipid
TG(16:0_18:1_22:0)	Factor4	-0.094713	Lipid
TG(18:1_18:1_18:1)	Factor4	-0.0955767	Lipid
AcCar(10:1)	Factor4	-0.095657	Lipid
TG(18:0_18:1_18:2)	Factor4	-0.0958305	Lipid
TG(10:0_17:1_18:2)	Factor4	-0.0959307	Lipid
Cer-AS(d18:1/24:0)	Factor4	-0.0959518	Lipid
PC(16:0_16:1)	Factor4	-0.0960461	Lipid
TG(12:0_15:0_18:1)	Factor4	-0.096335	Lipid
TG(18:1_18:2_23:0)	Factor4	-0.096835	Lipid
TG(18:1_18:1_22:0)	Factor4	-0.0972755	Lipid
TG(16:1_17:2_18:2)	Factor4	-0.0974118	Lipid
TG(10:0_18:1_18:2)	Factor4	-0.0978697	Lipid
Cer-NS(d18:1/18:0)	Factor4	-0.0981992	Lipid
SM(d17:1/20:0)	Factor4	-0.0984035	Lipid
PC(14:0_16:0)	Factor4	-0.0986319	Lipid
PG(16:1_20:0)	Factor4	-0.0992225	Lipid
TG(14:0_16:1_20:2)	Factor4	-0.0992522	Lipid
TG(12:0_18:2_18:2)	Factor4	-0.0993939	Lipid
PE(18:0_20:4)	Factor4	-0.0995988	Lipid
PC(16:0_22:6)	Factor4	-0.099704	Lipid
Cer-NS(d18:1/20:2)	Factor4	-0.100534	Lipid
PEtOH(17:0_20:3)	Factor4	-0.100789	Lipid
Plasmenyl-PC(P-18:1/22:6)	Factor4	-0.100833	Lipid
TG(18:1_18:1_19:0)	Factor4	-0.100972	Lipid
Plasmanyl-PS(O-20:0/22:6)	Factor4	-0.101685	Lipid
PG(22:5_22:5)	Factor4	-0.10193	Lipid
PE(16:0_18:2)	Factor4	-0.102649	Lipid
TG(20:0_24:0_24:1)	Factor4	-0.102804	Lipid
TG(16:0_16:0_18:0)	Factor4	-0.103078	Lipid
CE(18:2)	Factor4	-0.103314	Lipid
TG(13:0_18:1_18:2)	Factor4	-0.103399	Lipid
Co(Q7)	Factor4	-0.104439	Lipid
PE(16:0_16:1)	Factor4	-0.104463	Lipid
DG(18:1_22:5)	Factor4	-0.104508	Lipid
TG(17:1_18:2_18:2)	Factor4	-0.105003	Lipid
Cer-NS(d18:1/21:0)	Factor4	-0.105475	Lipid
PC(16:0_20:5)	Factor4	-0.105514	Lipid
TG(18:1_18:1_22:5)	Factor4	-0.105616	Lipid
TG(16:0_18:0_18:3)	Factor4	-0.105764	Lipid
PE(38:1)	Factor4	-0.105964	Lipid
TG(16:0_18:0_20:1)	Factor4	-0.106368	Lipid
PMeOH(48:7)	Factor4	-0.106641	Lipid
TG(18:1_18:1_22:2)	Factor4	-0.106793	Lipid
PE(37:4)	Factor4	-0.106812	Lipid
TG(15:1_17:1_17:2)	Factor4	-0.106883	Lipid
PE(16:1_18:0)	Factor4	-0.10692	Lipid
Cer-NDS(d18:0/24:0)	Factor4	-0.10726	Lipid
TG(20:1_20:1_21:0)	Factor4	-0.107387	Lipid
PE(16:0_18:3)	Factor4	-0.107919	Lipid
TG(17:0_18:1_18:2)	Factor4	-0.108344	Lipid
SM(d16:1/16:0)	Factor4	-0.108357	Lipid
TG(19:0_22:1_22:2)	Factor4	-0.108616	Lipid
OxTG(18:1_18:1_18:2(OH))	Factor4	-0.109679	Lipid
TG(16:0_18:1_18:1)	Factor4	-0.109809	Lipid
TG(14:0_16:1_20:1)	Factor4	-0.110083	Lipid
DG(18:1_20:4)	Factor4	-0.110831	Lipid
TG(18:1_18:1_23:0)	Factor4	-0.111353	Lipid
SM(d18:2/20:0)	Factor4	-0.111468	Lipid
PC(18:0_18:2)	Factor4	-0.11157	Lipid
TG(15:0_18:1_20:3)	Factor4	-0.112301	Lipid
TG(14:1_20:1_20:1)	Factor4	-0.112345	Lipid
PI(38:3)	Factor4	-0.112396	Lipid
PC(15:0_18:3)	Factor4	-0.112825	Lipid
OxTG(14:1_14:1_20:1(OH))	Factor4	-0.11308	Lipid
Co(Q10)	Factor4	-0.113282	Lipid
TG(15:0_18:2_18:2)	Factor4	-0.113737	Lipid
TG(12:0_18:2_18:3)	Factor4	-0.113912	Lipid
TG(16:0_17:0_18:1)	Factor4	-0.113955	Lipid
AcCar(5:0)	Factor4	-0.114288	Lipid
TG(14:1_18:1_18:1)	Factor4	-0.114433	Lipid
TG(18:1_18:1_18:2)	Factor4	-0.115902	Lipid
TG(18:1_20:4_20:4)	Factor4	-0.116398	Lipid
TG(18:2_18:2_24:0)	Factor4	-0.116752	Lipid
TG(18:1_20:3_20:4)	Factor4	-0.116812	Lipid
plasmanyl-TG(O-16:0_20:2_20:2)	Factor4	-0.117608	Lipid
TG(14:1_14:1_22:1)	Factor4	-0.117682	Lipid
Plasmenyl-PC(P-16:0/22:6)	Factor4	-0.117897	Lipid
PC(18:0_22:6)	Factor4	-0.118295	Lipid
DG(18:1_18:1)	Factor4	-0.119191	Lipid
PE(36:0)	Factor4	-0.119195	Lipid
TG(15:1_15:1_19:0)	Factor4	-0.119323	Lipid
TG(16:1_18:2_20:5)	Factor4	-0.119415	Lipid
TG(18:0_18:1_22:2)	Factor4	-0.119684	Lipid
OxTG(16:0_16:0_14:0(CHO))	Factor4	-0.119846	Lipid
TG(18:2_18:2_18:2)	Factor4	-0.120191	Lipid
PI(36:1)	Factor4	-0.120197	Lipid
SM(d17:1/25:0)	Factor4	-0.120535	Lipid
TG(18:1_20:1_22:3)	Factor4	-0.120625	Lipid
LDGTS(29:2/0:0)	Factor4	-0.120766	Lipid
TG(19:0_21:0_21:0)	Factor4	-0.120784	Lipid
TG(16:0_18:1_18:2)	Factor4	-0.120796	Lipid
TG(14:0_16:1_20:3)	Factor4	-0.121295	Lipid
TG(14:0_18:3_22:5)	Factor4	-0.121408	Lipid
TG(17:1_20:3_20:3)	Factor4	-0.122109	Lipid
Cer-NS(d18:2/16:2)	Factor4	-0.122581	Lipid
TG(14:0_14:1_20:4)	Factor4	-0.122609	Lipid
SM(40:1)	Factor4	-0.122769	Lipid
TG(16:0_17:1_18:1)	Factor4	-0.123043	Lipid
TG(15:1_20:1_22:0)	Factor4	-0.123244	Lipid
Cer-NDS(d18:0/18:0)	Factor4	-0.12357	Lipid
TG(15:0_18:1_18:2)	Factor4	-0.124008	Lipid
LDGTS(29:3/0:0)	Factor4	-0.124261	Lipid
TG(16:1_18:0_18:1)	Factor4	-0.124425	Lipid
OxTG(14:0_16:1_18:2(OH))	Factor4	-0.124635	Lipid
TG(15:0_16:0_18:0)	Factor4	-0.124642	Lipid
CE(20:5)	Factor4	-0.124936	Lipid
TG(17:0_18:0_18:1)	Factor4	-0.125103	Lipid
TG(14:1_16:0_16:1)	Factor4	-0.126404	Lipid
TG(17:0_18:1_20:1)	Factor4	-0.127132	Lipid
TG(18:1_18:3_20:5)	Factor4	-0.127166	Lipid
CE(16:1)	Factor4	-0.128094	Lipid
TG(17:1_17:1_23:0)	Factor4	-0.128097	Lipid
TG(17:0_18:0_22:1)	Factor4	-0.128173	Lipid
TG(14:0_18:0_18:1)	Factor4	-0.128642	Lipid
TG(17:0_18:1_22:3)	Factor4	-0.128822	Lipid
TG(14:0_14:1_20:1)	Factor4	-0.128842	Lipid
SM(d18:2/22:1)	Factor4	-0.128882	Lipid
TG(16:0_18:0_20:0)	Factor4	-0.129471	Lipid
PE(16:0_20:5)	Factor4	-0.129517	Lipid
TG(20:0_20:0_22:1)	Factor4	-0.129524	Lipid
DG(18:1_22:4)	Factor4	-0.129673	Lipid
DG(18:2_20:1)	Factor4	-0.129704	Lipid
PE(18:1_22:6)	Factor4	-0.130417	Lipid
PC(14:0_22:6)	Factor4	-0.130501	Lipid
LDGTS(31:3/0:0)	Factor4	-0.130634	Lipid
plasmanyl-TG(O-16:0_20:1_20:2)	Factor4	-0.130699	Lipid
HexCer-NS(d18:1/14:0)	Factor4	-0.131279	Lipid
TG(13:0_15:1_17:0)	Factor4	-0.1313	Lipid
Plasmenyl-PE(P-16:0/20:5)	Factor4	-0.131608	Lipid
TG(15:0_18:2_20:4)	Factor4	-0.131708	Lipid
TG(17:1_18:2_20:4)	Factor4	-0.131905	Lipid
TG(15:0_16:0_18:2)	Factor4	-0.132394	Lipid
TG(18:2_18:2_24:1)	Factor4	-0.132517	Lipid
TG(10:0_18:1_18:3)	Factor4	-0.132813	Lipid
PE(17:0_17:0)	Factor4	-0.132954	Lipid
TG(16:0_18:2_22:6)	Factor4	-0.133151	Lipid
TG(15:1_17:1_20:0)	Factor4	-0.133544	Lipid
DG(18:0_20:4)	Factor4	-0.133763	Lipid
TG(16:0_18:0_24:0)	Factor4	-0.133785	Lipid
PG(16:0_18:2)	Factor4	-0.134713	Lipid
TG(17:0_17:1_17:1)	Factor4	-0.135171	Lipid
TG(16:0_18:0_22:0)	Factor4	-0.135402	Lipid
TG(14:0_16:1_18:1)	Factor4	-0.13569	Lipid
TG(18:1_18:1_18:3)	Factor4	-0.135708	Lipid
TG(13:0_16:0_18:2)	Factor4	-0.136144	Lipid
PI(38:6)	Factor4	-0.136336	Lipid
plasmenyl-TG(P-18:1_16:0_18:1)	Factor4	-0.136613	Lipid
TG(12:0_15:0_18:2)	Factor4	-0.136761	Lipid
TG(16:0_16:0_16:1)	Factor4	-0.138095	Lipid
TG(15:1_20:0_22:2)	Factor4	-0.138147	Lipid
TG(13:0_13:0_13:0)	Factor4	-0.138364	Lipid
HexCer-NS(d18:1/12:0)	Factor4	-0.138586	Lipid
TG(18:2_18:2_20:0)	Factor4	-0.138597	Lipid
TG(12:0_13:0_18:1)	Factor4	-0.138938	Lipid
Plasmanyl-PC(O-16:0/20:5)	Factor4	-0.139751	Lipid
TG(13:0_17:1_17:2)	Factor4	-0.14009	Lipid
TG(16:0_18:1_18:3)	Factor4	-0.140539	Lipid
TG(16:0_18:2_18:3)	Factor4	-0.140764	Lipid
TG(18:1_18:2_22:0)	Factor4	-0.141221	Lipid
TG(19:0_19:0_21:0)	Factor4	-0.141236	Lipid
LPC(19:0)	Factor4	-0.141327	Lipid
TG(15:0_20:3_20:4)	Factor4	-0.141706	Lipid
TG(20:4_20:4_20:4)	Factor4	-0.142029	Lipid
DMPE(16:0_18:2)	Factor4	-0.142783	Lipid
Plasmanyl-PC(O-18:1/22:6)	Factor4	-0.142879	Lipid
OxTG(16:0_16:0_20:4(OH))	Factor4	-0.143315	Lipid
TG(14:0_14:1_22:5)	Factor4	-0.144067	Lipid
PC(16:0_18:2)	Factor4	-0.144314	Lipid
PG(16:0_18:0)	Factor4	-0.144959	Lipid
TG(16:0_16:0_16:0)	Factor4	-0.145046	Lipid
PG(17:0_17:0)	Factor4	-0.146322	Lipid
SM(d18:1/21:0)	Factor4	-0.146642	Lipid
LDGTS(29:1/0:0)	Factor4	-0.146778	Lipid
TG(18:3_18:3_18:3)	Factor4	-0.14713	Lipid
TG(14:0_16:0_20:1)	Factor4	-0.147263	Lipid
OxTG(18:3_18:3_18:1(OH))	Factor4	-0.148397	Lipid
TG(18:2_18:2_22:6)	Factor4	-0.148983	Lipid
TG(15:0_16:0_18:1)	Factor4	-0.149087	Lipid
TG(18:0_18:2_18:2)	Factor4	-0.149112	Lipid
TG(16:0_16:0_18:1)	Factor4	-0.149586	Lipid
TG(15:1_15:1_21:0)	Factor4	-0.149605	Lipid
OxTG(16:0_18:2_18:2(OH))	Factor4	-0.149905	Lipid
TG(14:0_16:0_18:1)	Factor4	-0.150107	Lipid
Plasmenyl-PE(P-18:1/22:6)	Factor4	-0.150216	Lipid
TG(10:0_16:0_18:1)	Factor4	-0.150225	Lipid
DG(18:1_18:2)	Factor4	-0.150431	Lipid
TG(18:2_18:3_20:5)	Factor4	-0.150984	Lipid
LDGTS(32:0/0:0)	Factor4	-0.15148	Lipid
TG(10:0_14:0_15:0)	Factor4	-0.151502	Lipid
TG(16:0_18:3_22:6)	Factor4	-0.152214	Lipid
TG(18:2_18:2_23:0)	Factor4	-0.152223	Lipid
OxTG(16:1_18:1_18:3(OH))	Factor4	-0.152399	Lipid
TG(14:0_16:0_20:2)	Factor4	-0.152618	Lipid
TG(14:0_16:0_16:0)	Factor4	-0.153386	Lipid
PC(14:0_18:2)	Factor4	-0.153408	Lipid
TG(10:0_12:0_12:0)	Factor4	-0.153807	Lipid
TG(16:0_16:1_18:1)	Factor4	-0.154422	Lipid
TG(18:2_18:2_22:1)	Factor4	-0.154474	Lipid
TG(13:0_13:0_17:1)	Factor4	-0.154686	Lipid
TG(15:1_15:1_15:1)	Factor4	-0.154712	Lipid
TG(14:0_16:1_18:2)	Factor4	-0.154752	Lipid
TG(14:0_16:0_17:0)	Factor4	-0.154961	Lipid
Cer-NS(d18:1/19:0)	Factor4	-0.155285	Lipid
DG(18:1_20:5)	Factor4	-0.155342	Lipid
PE(18:0_22:6)	Factor4	-0.155352	Lipid
LDGTS(27:3/0:0)	Factor4	-0.155774	Lipid
TG(17:1_17:1_17:2)	Factor4	-0.155942	Lipid
TG(16:0_20:4_22:6)	Factor4	-0.155966	Lipid
plasmanyl-TG(O-20:1_16:0_20:1)	Factor4	-0.156126	Lipid
TG(16:1_16:1_18:2)	Factor4	-0.157506	Lipid
Cer-NDS(d18:0/22:0)	Factor4	-0.157724	Lipid
TG(15:0_16:0_16:1)	Factor4	-0.158135	Lipid
TG(14:0_22:1_22:3)	Factor4	-0.158196	Lipid
TG(17:2_17:2_19:0)	Factor4	-0.1583	Lipid
TG(16:0_20:0_20:3)	Factor4	-0.158916	Lipid
TG(16:0_22:5_22:6)	Factor4	-0.159153	Lipid
TG(16:0_18:2_20:2)	Factor4	-0.159376	Lipid
TG(14:0_18:2_22:6)	Factor4	-0.159532	Lipid
TG(18:1_18:2_8:0)	Factor4	-0.160331	Lipid
TG(16:1_17:0_18:2)	Factor4	-0.161652	Lipid
TG(16:1_16:1_20:0)	Factor4	-0.16175	Lipid
OxTG(16:0_16:0_16:1(OH))	Factor4	-0.161873	Lipid
DG(16:0_16:0)	Factor4	-0.162469	Lipid
TG(15:0_20:3_20:3)	Factor4	-0.162916	Lipid
TG(14:1_14:1_20:0)	Factor4	-0.164124	Lipid
TG(12:0_16:0_18:1)	Factor4	-0.164242	Lipid
TG(16:0_18:3_20:4)	Factor4	-0.164536	Lipid
Plasmenyl-PE(P-18:0/22:6)	Factor4	-0.164933	Lipid
TG(14:1_16:0_22:5)	Factor4	-0.165164	Lipid
OxTG(16:1_16:1_18:2(OH))	Factor4	-0.16522	Lipid
TG(15:0_18:2_18:3)	Factor4	-0.165464	Lipid
TG(10:0_16:0_18:2)	Factor4	-0.165641	Lipid
DG(16:0_20:4)	Factor4	-0.16575	Lipid
TG(15:1_17:2_17:2)	Factor4	-0.165823	Lipid
LDGTS(25:0/0:0)	Factor4	-0.165944	Lipid
PE(18:1_22:5)	Factor4	-0.166565	Lipid
TG(20:1_22:1_22:2)	Factor4	-0.16664	Lipid
TG(16:0_16:0_18:2)	Factor4	-0.166905	Lipid
TG(15:0_17:0_17:1)	Factor4	-0.167113	Lipid
DG(18:0_18:1)	Factor4	-0.167392	Lipid
TG(15:0_15:0_15:1)	Factor4	-0.16777	Lipid
TG(18:2_18:2_20:3)	Factor4	-0.168397	Lipid
TG(12:0_16:1_22:5)	Factor4	-0.169165	Lipid
AcCar(10:2)	Factor4	-0.169408	Lipid
TG(16:0_16:1_18:2)	Factor4	-0.169643	Lipid
TG(14:1_16:1_20:1)	Factor4	-0.169732	Lipid
TG(16:0_16:0_20:4)	Factor4	-0.169792	Lipid
TG(12:0_12:0_18:1)	Factor4	-0.170167	Lipid
TG(16:0_17:1_20:4)	Factor4	-0.170389	Lipid
DG(18:1_20:2)	Factor4	-0.170674	Lipid
LDGTS(33:4/0:0)	Factor4	-0.171542	Lipid
SQDG(17:0_18:2)	Factor4	-0.172307	Lipid
TG(18:2_18:2_18:3)	Factor4	-0.17233	Lipid
TG(14:0_15:0_16:0)	Factor4	-0.172447	Lipid
TG(10:0_15:0_16:0)	Factor4	-0.172495	Lipid
TG(16:1_18:2_8:0)	Factor4	-0.172836	Lipid
LDGTS(35:2/0:0)	Factor4	-0.173204	Lipid
TG(18:2_20:4_20:5)	Factor4	-0.173218	Lipid
TG(12:0_14:0_20:1)	Factor4	-0.173702	Lipid
TG(18:3_18:3_22:5)	Factor4	-0.174088	Lipid
TG(10:0_12:0_16:0)	Factor4	-0.174283	Lipid
TG(15:0_17:0_17:2)	Factor4	-0.175247	Lipid
TG(10:0_14:0_16:0)	Factor4	-0.17608	Lipid
TG(16:0_17:1_18:3)	Factor4	-0.176434	Lipid
TG(17:2_17:2_17:2)	Factor4	-0.176566	Lipid
TG(12:0_12:0_22:2)	Factor4	-0.176857	Lipid
TG(17:1_17:1_17:1)	Factor4	-0.176863	Lipid
LDGTS(39:0/0:0)	Factor4	-0.176865	Lipid
TG(12:0_14:0_20:4)	Factor4	-0.176995	Lipid
DG(16:0_18:1)	Factor4	-0.177659	Lipid
DG(17:0_18:2)	Factor4	-0.178425	Lipid
TG(16:0_18:2_18:2)	Factor4	-0.178752	Lipid
TG(12:0_16:0_20:4)	Factor4	-0.178958	Lipid
TG(16:0_16:1_20:1)	Factor4	-0.17896	Lipid
TG(16:1_20:2_22:3)	Factor4	-0.179508	Lipid
TG(18:2_18:2_8:0)	Factor4	-0.179874	Lipid
TG(12:0_16:0_22:6)	Factor4	-0.180195	Lipid
TG(10:0_15:0_18:2)	Factor4	-0.180251	Lipid
TG(15:0_17:0_17:0)	Factor4	-0.180593	Lipid
TG(15:0_15:0_15:0)	Factor4	-0.181087	Lipid
TG(16:0_18:1_8:0)	Factor4	-0.181561	Lipid
Cer-NS(d18:1/25:0)	Factor4	-0.182728	Lipid
TG(12:0_16:0_16:0)	Factor4	-0.183478	Lipid
TG(16:1_16:1_18:0)	Factor4	-0.184286	Lipid
Plasmenyl-PE(P-16:0/22:6)	Factor4	-0.18454	Lipid
PE(39:5)	Factor4	-0.184738	Lipid
TG(13:0_17:2_17:2)	Factor4	-0.185114	Lipid
plasmanyl-TG(O-20:1_14:0_14:0)	Factor4	-0.185576	Lipid
LDGTS(33:2/0:0)	Factor4	-0.185793	Lipid
TG(12:0_14:0_16:0)	Factor4	-0.186008	Lipid
TG(13:0_15:1_19:0)	Factor4	-0.18626	Lipid
TG(20:3_20:4_20:4)	Factor4	-0.186983	Lipid
TG(14:0_16:0_18:4)	Factor4	-0.187102	Lipid
TG(14:1_14:1_18:1)	Factor4	-0.187423	Lipid
TG(17:0_17:1_17:2)	Factor4	-0.187619	Lipid
TG(17:1_17:1_19:0)	Factor4	-0.18829	Lipid
TG(14:0_14:0_18:4)	Factor4	-0.188578	Lipid
TG(16:0_18:2_8:0)	Factor4	-0.189037	Lipid
TG(10:0_16:0_18:3)	Factor4	-0.189428	Lipid
TG(14:1_14:1_22:3)	Factor4	-0.189523	Lipid
TG(16:0_22:6_22:6)	Factor4	-0.189867	Lipid
TG(17:0_17:0_17:0)	Factor4	-0.191043	Lipid
TG(14:0_14:0_18:0)	Factor4	-0.191162	Lipid
TG(14:1_16:1_18:1)	Factor4	-0.191702	Lipid
TG(14:0_14:0_22:5)	Factor4	-0.192498	Lipid
HexCer-NS(d18:1/23:1)	Factor4	-0.193621	Lipid
TG(14:0_16:1_18:0)	Factor4	-0.193657	Lipid
DG(14:0_18:1)	Factor4	-0.193731	Lipid
TG(17:1_18:3_18:3)	Factor4	-0.196259	Lipid
TG(13:0_13:0_19:0)	Factor4	-0.19636	Lipid
LDGTS(41:0/0:0)	Factor4	-0.197272	Lipid
LDGTS(34:2/0:0)	Factor4	-0.198006	Lipid
TG(10:0_16:1_20:1)	Factor4	-0.1987	Lipid
TG(14:0_14:0_16:1)	Factor4	-0.199208	Lipid
SM(d22:0/18:0)	Factor4	-0.19933	Lipid
AcCar(10:3)	Factor4	-0.200428	Lipid
DG(18:2_18:2)	Factor4	-0.200461	Lipid
TG(14:0_16:0_20:4)	Factor4	-0.202008	Lipid
LDGTS(38:2/0:0)	Factor4	-0.202367	Lipid
DG(16:1_18:2)	Factor4	-0.202603	Lipid
TG(16:0_16:1_20:5)	Factor4	-0.203083	Lipid
LDGTS(46:1/0:0)	Factor4	-0.203461	Lipid
TG(14:0_16:1_22:5)	Factor4	-0.203736	Lipid
TG(14:0_18:1_8:0)	Factor4	-0.204766	Lipid
TG(16:1_18:0_8:0)	Factor4	-0.205619	Lipid
DG(18:1_22:6)	Factor4	-0.20589	Lipid
OxTG(16:0_16:1_18:3(OH))	Factor4	-0.206798	Lipid
LDGTS(39:5/0:0)	Factor4	-0.207486	Lipid
TG(15:0_15:0_17:0)	Factor4	-0.208101	Lipid
LDGTS(29:0/0:0)	Factor4	-0.21083	Lipid
LDGTS(39:1/0:0)	Factor4	-0.211413	Lipid
DG(16:1_18:1)	Factor4	-0.211935	Lipid
TG(10:0_18:2_18:3)	Factor4	-0.212321	Lipid
LDGTS(33:3/0:0)	Factor4	-0.213861	Lipid
TG(14:0_16:0_18:2)	Factor4	-0.214389	Lipid
TG(15:0_15:0_17:1)	Factor4	-0.215178	Lipid
TG(13:0_17:2_19:0)	Factor4	-0.219393	Lipid
TG(13:0_13:0_20:3)	Factor4	-0.219834	Lipid
LDGTS(31:1/0:0)	Factor4	-0.220667	Lipid
LDGTS(37:5/0:0)	Factor4	-0.221583	Lipid
TG(16:0_20:3_20:5)	Factor4	-0.223426	Lipid
LDGTS(38:1/0:0)	Factor4	-0.223443	Lipid
TG(14:1_14:1_20:1)	Factor4	-0.224544	Lipid
Cer-NDS(d18:0/23:0)	Factor4	-0.226126	Lipid
TG(16:0_18:2_20:4)	Factor4	-0.226504	Lipid
LDGTS(39:2/0:0)	Factor4	-0.230813	Lipid
LDGTS(37:1/0:0)	Factor4	-0.233688	Lipid
TG(14:0_22:4_8:0)	Factor4	-0.234301	Lipid
TG(16:1_18:1_8:0)	Factor4	-0.238545	Lipid
LDGTS(37:4/0:0)	Factor4	-0.239336	Lipid
AcCar(8:1)	Factor4	-0.245088	Lipid
DG(16:1_20:4)	Factor4	-0.245237	Lipid
LDGTS(35:3/0:0)	Factor4	-0.246989	Lipid
LDGTS(40:3/0:0)	Factor4	-0.252284	Lipid
LDGTS(36:1/0:0)	Factor4	-0.252977	Lipid

## Sheet: Lipid.Abbreviations
Abbreviation	Common Name
AcCar	Acylcarnitine
BMP	Bis(monoacylglycero)phosphate
CE	Cholesterol Ester
Cer-AS	Alpha-hydroxy-fatty acid sphingosine ceramides
Cer-NDS	Non-hydroxy-fatty acid dihydrosphingosine ceramides
Cer-NP	Non-hydroxy-fatty acid phytosphingosine ceramides
Cer-NS	Non-hydroxy-fatty acid sphingosine ceramides
CL	Cardiolipin
CoQ	Coenzyme Q
DG	Diacylglycerol
DMPE	Dimethyl Phosphatidylethanolamine
FAHFA	Fatty Acyl Esters of Hydroxy Fatty Acid
HexCer-NS	Glucosylceramide non-hydroxyfatty acid-sphingosine
LDGTS	Lysodiacylglyceryltrimethylhomoserine
LPC	Lysophosphatidylcholine
LPE	Lysophosphatidylethanolamine
OxLPC	Oxidized Lysophosphatidylcholine
OxTG	Oxidized Triacyclglycerol
PC	Phosphatidylcholine
PE	Phosphatidylethanolamine
PEtOH	Phosphatidylethanol
PG	Phosphatidylglycerol
PI	Phosphatidylinosital
Plasmanyl-LPC	Plasmenyl-Lysophosphatidylcholine
Plasmanyl-PC	Plasmanyl-Phosphatidylcholine
Plasmanyl-TG	Plasmanyl-Triacylglycerol
Plasmenyl-LPC	Plasmenyl-Lysophosphatidylcholine
Plasmenyl-LPE	Plasmenyl-Lysophosphatidylethanolamine
Plasmenyl-PC	Plasmenyl-Phosphatidylcholine
Plasmenyl-PE	Plasmenyl-Phosphatidylethanolamine
Plasmenyl-TG	Plasmenyl-Triacylglycerol
PMeOH	Phosphatidylmethanol
PS	Phosphatidylserine
SM	Sphingomyelin
So	Sphingosine
SQDG	Sulfoquinovosyldiacylglycerol
TG	Triacylglycerol

## Sheet: Metabolite.Weight
feature	factor	value	view
Glycerophosphocholine	Factor4	0.0769111	Metabolite
SN-GLYCERO-3-PHOSPHOCHOLINE	Factor4	0.0637555	Metabolite
L-PIPECOLIC ACID	Factor4	0.0564841	Metabolite
Testosterone sulfate	Factor4	0.0481056	Metabolite
LysoPC (20:4)	Factor4	0.0470482	Metabolite
3-SULFINO-L-ALANINE	Factor4	0.0404045	Metabolite
Mono-(2-Ethylhexyl) Phthalate Trimer	Factor4	0.0402906	Metabolite
LysoPE (18:0)	Factor4	0.0392867	Metabolite
LysoPC (16:0)	Factor4	0.0370757	Metabolite
TAURINE	Factor4	0.0341337	Metabolite
LysoPC (18:1)	Factor4	0.0328173	Metabolite
LysoPE (18:1)	Factor4	0.03219	Metabolite
3-(2-HYDROXYPHENYL)PROPANOATE	Factor4	0.031589	Metabolite
CORTISOL	Factor4	0.0312907	Metabolite
PHOSPHOCHOLINE	Factor4	0.0311539	Metabolite
ADENOSINE 3',5'-DIPHOSPHATE	Factor4	0.0294105	Metabolite
N-AMIDINO-L-ASPARTATE	Factor4	0.029277	Metabolite
Glutarylcarnitine	Factor4	0.0286937	Metabolite
ASPARAGINE	Factor4	0.0280696	Metabolite
Hydroxyhippuric acid	Factor4	0.0279935	Metabolite
LysoPC (16:1)	Factor4	0.027495	Metabolite
Mono-(2-Ethylhexyl) Phthalate Dimer	Factor4	0.0273618	Metabolite
N-ACETYLNEURAMINATE	Factor4	0.0269653	Metabolite
GLYCINE	Factor4	0.0268013	Metabolite
LysoPE (16:0)	Factor4	0.0263251	Metabolite
URACIL	Factor4	0.0258682	Metabolite
4-HYDROXYBENZALDEHYDE	Factor4	0.0253268	Metabolite
HIPPURATE	Factor4	0.025215	Metabolite
PHENYLACETAMIDE	Factor4	0.0243406	Metabolite
Dihydroxyquinoine	Factor4	0.0242039	Metabolite
ARABINOSE	Factor4	0.0232344	Metabolite
2'-DEOXYGUANOSINE	Factor4	0.0232079	Metabolite
ASP-GLU	Factor4	0.0228596	Metabolite
3-METHYLHISTAMINE	Factor4	0.0226175	Metabolite
C12H22O11-DISACCHARIDE-(6C/6C; GLC-GLC/GLC-FRC/GAL-GLC)	Factor4	0.0221099	Metabolite
3-UREIDOPROPIONATE	Factor4	0.0217561	Metabolite
5-HYDROXYINDOLEACETATE	Factor4	0.0213279	Metabolite
Sphingosine (d18:1)	Factor4	0.02123	Metabolite
UROCANATE	Factor4	0.0211779	Metabolite
GUANOSINE 5'-MONOPHOSPHATE	Factor4	0.0202185	Metabolite
Chenodeoxycholic Acid (CDCA)	Factor4	0.0196903	Metabolite
L-GLUTAMINE	Factor4	0.0196667	Metabolite
Glycyl-L-leucine	Factor4	0.0196587	Metabolite
2,5-DIHYDROXYBENZOATE	Factor4	0.0195592	Metabolite
D-SORBITOL	Factor4	0.0194192	Metabolite
2-DEOXY-D-GLUCOSE	Factor4	0.0186952	Metabolite
METHYL BETA-D-GALACTOSIDE	Factor4	0.0184244	Metabolite
Arachidonic Acid (20:4)	Factor4	0.0184196	Metabolite
INDOLE-3-CARBOXYLIC ACID	Factor4	0.017851	Metabolite
4-HYDROXYPHENYLACETATE	Factor4	0.017628	Metabolite
ALDOPENTOSE	Factor4	0.0170709	Metabolite
Plasmenyl-LysoPE (P-18:1)	Factor4	0.0168999	Metabolite
3ALPHA,12ALPHA-DIHYDROXY-5BETA-CHOLANATE	Factor4	0.0166277	Metabolite
Dimethyl pthalate (DMP)	Factor4	0.0164684	Metabolite
6-CARBOXYHEXANOATE	Factor4	0.0164115	Metabolite
3-HYDROXYKYNURENINE	Factor4	0.0159569	Metabolite
SEROTONIN	Factor4	0.0157815	Metabolite
ADENINE	Factor4	0.0156825	Metabolite
HEXANESULFONIC ACID-Sulfate	Factor4	0.0156419	Metabolite
HYDROQUINONE	Factor4	0.0155625	Metabolite
DIMETHYLARGININE	Factor4	0.0151168	Metabolite
N-ACETYLGLYCINE	Factor4	0.0149128	Metabolite
L-ASPARTATE	Factor4	0.0148454	Metabolite
METHYL INDOLE-3-ACETATE	Factor4	0.014774	Metabolite
3-HYDROXYBENZOATE	Factor4	0.0144023	Metabolite
Glycodeoxycholic acid (GDCA)	Factor4	0.0143298	Metabolite
TMAO	Factor4	0.0142464	Metabolite
N-ACETYLSEROTONIN	Factor4	0.0141788	Metabolite
L-ASPARAGINE	Factor4	0.0138624	Metabolite
3-HYDROXYANTHRANILATE	Factor4	0.0135964	Metabolite
L-GLUTAMIC ACID	Factor4	0.0134567	Metabolite
INOSINE 5'-MONOPHOSPHATE	Factor4	0.0133542	Metabolite
Sphingosine-1-phosphate	Factor4	0.0131886	Metabolite
2,3-dihydroxyisovalerate	Factor4	0.0131259	Metabolite
D-(+)-CELLOBIOSE	Factor4	0.0129648	Metabolite
CORTICOSTERONE	Factor4	0.0126827	Metabolite
LAUROYLCARNITINE	Factor4	0.012594	Metabolite
NICOTINAMIDE	Factor4	0.0125092	Metabolite
SEROTONIN-NH3	Factor4	0.0124856	Metabolite
PYRIDOXAL	Factor4	0.0121697	Metabolite
CORTISONE	Factor4	0.01207	Metabolite
3,4-Dihydroxyphenyl propionic acid	Factor4	0.0113963	Metabolite
Lactose+K	Factor4	0.011147	Metabolite
4-PYRIDOXATE	Factor4	0.0110413	Metabolite
INDOXYL SULFATE	Factor4	0.01061	Metabolite
THYMINE	Factor4	0.0105012	Metabolite
SPERMIDINE	Factor4	0.00970052	Metabolite
3-METHOXY-4-HYDROXYMANDELATE	Factor4	0.00948266	Metabolite
L-HISTIDINE	Factor4	0.00936511	Metabolite
4-METHYL-2-OXO-PENTANOIC ACID	Factor4	0.00880707	Metabolite
5,6-DIHYDROURACIL	Factor4	0.00861664	Metabolite
5-HYDROXY-L-TRYPTOPHAN	Factor4	0.00841671	Metabolite
URIDINE	Factor4	0.00811484	Metabolite
2-METHYLGLUTARIC ACID	Factor4	0.00807267	Metabolite
L-ARABITOL	Factor4	0.00799204	Metabolite
N-ACETYL-L-ASPARTIC ACID	Factor4	0.00798839	Metabolite
3-tert-Butyladipic acid	Factor4	0.00795194	Metabolite
ASPARTATE	Factor4	0.00792538	Metabolite
DEOXYCARNITINE	Factor4	0.00764401	Metabolite
THREONINE/HOMOSERINE	Factor4	0.00740655	Metabolite
N-METHYL-L-HISTIDINE	Factor4	0.00736713	Metabolite
3'-CMP	Factor4	0.00711576	Metabolite
Biliverdin	Factor4	0.00646376	Metabolite
2,5-DIMETHYLPYRAZINE	Factor4	0.0063679	Metabolite
GENTIOBIOSE	Factor4	0.00609204	Metabolite
DIHYDROXYMANDELIC ACID	Factor4	0.00608807	Metabolite
LL-2,6-DIAMINOHEPTANEDIOATE	Factor4	0.00599808	Metabolite
ALPHA-D-GALACTOSE 1-PHOSPHATE	Factor4	0.00581272	Metabolite
HOMOCYSTEINE	Factor4	0.00563634	Metabolite
Linoleic Acid (18:2)	Factor4	0.00551568	Metabolite
Tauro-?-muricholic acid	Factor4	0.00549924	Metabolite
Deoxycholic Acid(DCA)	Factor4	0.00546183	Metabolite
L-SERINE	Factor4	0.00543579	Metabolite
2,6-DIHYDROXYPYRIDINE	Factor4	0.00533689	Metabolite
CREATINE PHOSPHATE	Factor4	0.00496477	Metabolite
GLU-THR	Factor4	0.00482077	Metabolite
L-ANSERINE	Factor4	0.00323774	Metabolite
3-METHYL-2-OXINDOLE	Factor4	0.00316281	Metabolite
3-METHYL-2-OXOVALERIC ACID	Factor4	0.00314472	Metabolite
GLYCERATE	Factor4	0.00307145	Metabolite
Quinolinic acid	Factor4	0.0025738	Metabolite
D-GLYCERIC ACID	Factor4	0.00254318	Metabolite
3-METHOXY-L-TYROSINE	Factor4	0.0023934	Metabolite
PUTRESCINE	Factor4	0.00217565	Metabolite
7-hydroxy-3-oxo-4-cholestenoic acid	Factor4	0.00201312	Metabolite
GLYCOLATE	Factor4	0.00185191	Metabolite
5-OXO-D-PROLINE	Factor4	0.00176913	Metabolite
BOC-L-Tyrosine	Factor4	0.0016864	Metabolite
Docosahexaenoic Acid (22:6)	Factor4	0.00163367	Metabolite
CYCLO-LEU-PRO	Factor4	0.00157963	Metabolite
2-HYDROXYPHENYLACETIC ACID	Factor4	0.00154014	Metabolite
CREATININE	Factor4	0.00124486	Metabolite
7?-hydroxy-3-oxo-4-cholestenoic acid	Factor4	0.00118389	Metabolite
HOMOVANILLATE	Factor4	0.00103817	Metabolite
Acyl-Carnitine(5-OH)	Factor4	0.000975434	Metabolite
2-FUROYLGLYCINE	Factor4	0.000617742	Metabolite
CREATINE	Factor4	0.000528229	Metabolite
3-hydroxydodecanoyl carnitine	Factor4	0.000345508	Metabolite
L-Cysteine-S-Sulfate	Factor4	0.000235261	Metabolite
N-Acetyl-Arginine	Factor4	8.38695e-05	Metabolite
2-hydroxyglutarate-water	Factor4	-0.000323928	Metabolite
PARAXANTHINE	Factor4	-0.000511005	Metabolite
Dodecanoylcarnitine	Factor4	-0.000778784	Metabolite
Adipoyl-L-carnitine	Factor4	-0.000881459	Metabolite
Vanilloylglycine	Factor4	-0.000891565	Metabolite
3-HYDROXYPHENYLACETATE	Factor4	-0.000905205	Metabolite
2-hydroxyglutarate+Na	Factor4	-0.000961628	Metabolite
2-hydroxyglutarate	Factor4	-0.00124963	Metabolite
REICHSTEIN?S SUBSTANCE S	Factor4	-0.00141549	Metabolite
URIDINE-5-MONOPHOSPHATE	Factor4	-0.0020115	Metabolite
ERYTHRITOL	Factor4	-0.00212411	Metabolite
URATE	Factor4	-0.00233469	Metabolite
ALPHA-KETOGLUTARIC ACID	Factor4	-0.00240659	Metabolite
BUTYROBETAINE	Factor4	-0.0024287	Metabolite
CYCLO-PROLYLGLYCINE	Factor4	-0.00292027	Metabolite
N-FORMYLGLYCINE	Factor4	-0.00304645	Metabolite
a-LINOLENIC ACID	Factor4	-0.00347936	Metabolite
3-methyladipic acid	Factor4	-0.00349387	Metabolite
3-NITRO-L-TYROSINE	Factor4	-0.00355353	Metabolite
EDTA	Factor4	-0.00357759	Metabolite
5'-DEOXYADENOSINE	Factor4	-0.00366153	Metabolite
4-IMIDAZOLEACETIC ACID	Factor4	-0.00404878	Metabolite
GUANIDINOACETATE	Factor4	-0.00416057	Metabolite
C5-SUGAR ALCOHOL	Factor4	-0.00424351	Metabolite
MALATE	Factor4	-0.00446062	Metabolite
ORNITHINE	Factor4	-0.00446886	Metabolite
L-TRYPTOPHAN	Factor4	-0.00449851	Metabolite
L-METHIONINE	Factor4	-0.00450809	Metabolite
FORMATE	Factor4	-0.00458291	Metabolite
FORMYL-L-METHIONYL PEPTIDE	Factor4	-0.00473112	Metabolite
INOSINE	Factor4	-0.00494586	Metabolite
ADENOSINE 5'-MONOPHOSPHATE	Factor4	-0.00511222	Metabolite
3,4-DIHYDROXYPHENYL GLYCOL	Factor4	-0.00532307	Metabolite
PICOLINIC ACID	Factor4	-0.0054845	Metabolite
INDOLE-3-ACETIC ACID	Factor4	-0.00579037	Metabolite
4-HYDROXY-L-PROLINE	Factor4	-0.00595326	Metabolite
DECANOATE	Factor4	-0.00627335	Metabolite
HYPOXANTHINE	Factor4	-0.00650701	Metabolite
METHYLMALONATE	Factor4	-0.00677774	Metabolite
MONO-ETHYL MALONATE	Factor4	-0.00709806	Metabolite
2-deoxy-D-galactose (fructose/glucose)	Factor4	-0.00718892	Metabolite
Propionyl-L-carnitine	Factor4	-0.00751634	Metabolite
Gamma glutamylcystine	Factor4	-0.0075917	Metabolite
Decanoyl-L-carnitine	Factor4	-0.00846463	Metabolite
7?-Hydroxycholesterol	Factor4	-0.00884401	Metabolite
TRYPTAMINE	Factor4	-0.00906549	Metabolite
THEOBROMINE	Factor4	-0.00910957	Metabolite
L-ORNITHINE	Factor4	-0.00913411	Metabolite
Ursocholic acid	Factor4	-0.00922931	Metabolite
D-(+)-GALACTURONIC ACID	Factor4	-0.00933294	Metabolite
ACETYLCITRULLINE	Factor4	-0.0094106	Metabolite
2,6-Dimethylheptanoyl Carnitine	Factor4	-0.00972584	Metabolite
Theophylline	Factor4	-0.00973892	Metabolite
5-METHYLCYTOSINE HYDROCLORIDE	Factor4	-0.0100691	Metabolite
Succinylcarnitine	Factor4	-0.0100842	Metabolite
D-PANTOTHENIC ACID	Factor4	-0.0101474	Metabolite
CYTIDINE	Factor4	-0.0101654	Metabolite
Octenoyl-L-carnitine	Factor4	-0.0102448	Metabolite
CHOLINE	Factor4	-0.011018	Metabolite
L-Tryptophan	Factor4	-0.0115056	Metabolite
CAFFEINE	Factor4	-0.0118579	Metabolite
INDOLE-3-ACETATE	Factor4	-0.0120729	Metabolite
SUCCINATE	Factor4	-0.0122544	Metabolite
HYDROXYPYRUVATE	Factor4	-0.0123421	Metabolite
PROPYNOATE	Factor4	-0.0128059	Metabolite
L-Tryptophan-NH3	Factor4	-0.0128693	Metabolite
GLUTARIC ACID	Factor4	-0.0129519	Metabolite
Allocholic acid	Factor4	-0.0130084	Metabolite
Tiglylcarnitine	Factor4	-0.0130281	Metabolite
2',4'-DIHYDROXYACETOPHENONE	Factor4	-0.0130792	Metabolite
FUMARATE	Factor4	-0.0131372	Metabolite
3-DEHYDROSHIKIMATE	Factor4	-0.0133387	Metabolite
D-TRYPTOPHAN	Factor4	-0.0136853	Metabolite
N1-Methyl-2-pyridone-5-carboxamide	Factor4	-0.0139203	Metabolite
PANTOTHENIC ACID	Factor4	-0.0141422	Metabolite
4-HYDROXY-2-QUINOLINECARBOXYLIC ACID	Factor4	-0.0141533	Metabolite
2-AMINOETHYL DIHYDROGEN PHOSPHATE	Factor4	-0.0141967	Metabolite
Octanoyl-L-carnitine	Factor4	-0.0145954	Metabolite
6-DEOXY-L-GALACTOSE	Factor4	-0.0148133	Metabolite
Malonyl-carnitine	Factor4	-0.0149311	Metabolite
INDOLE-3-ACETALDEHYDE	Factor4	-0.0151154	Metabolite
6-Hydroxycaproic acid	Factor4	-0.0153148	Metabolite
XANTHURENIC ACID	Factor4	-0.015642	Metabolite
N-ACETYL-DL-METHIONINE	Factor4	-0.015853	Metabolite
4-GUANIDINOBUTANOATE	Factor4	-0.0160392	Metabolite
4-ACETAMIDOBUTANOATE	Factor4	-0.016142	Metabolite
Cholic Acid	Factor4	-0.0161495	Metabolite
PYRUVATE	Factor4	-0.0162521	Metabolite
3-Hydroxydecanoic acid	Factor4	-0.0163592	Metabolite
ALLANTOIN	Factor4	-0.016398	Metabolite
INDOLE-3-ETHANOL	Factor4	-0.0168146	Metabolite
CITRULLINE	Factor4	-0.0171734	Metabolite
INDOLE-3-ACETAMIDE	Factor4	-0.0173946	Metabolite
2-Hydroxyhippuric acid	Factor4	-0.0174908	Metabolite
N-ACETYL-D-TRYPTOPHAN	Factor4	-0.0181901	Metabolite
Coprocholic Acid	Factor4	-0.018331	Metabolite
3-(4-HYDROXYPHENYL)LACTATE	Factor4	-0.0186243	Metabolite
ASCORBATE	Factor4	-0.0188128	Metabolite
Xanthurenic Acid	Factor4	-0.0188423	Metabolite
GLYCERALDEHYDE	Factor4	-0.0189616	Metabolite
Isocytosine	Factor4	-0.0192263	Metabolite
L-ARGININE	Factor4	-0.0192474	Metabolite
2-QUINOLINECARBOXYLIC ACID	Factor4	-0.0195271	Metabolite
5-AMINOLEVULINIC ACID	Factor4	-0.0199179	Metabolite
ACETOACETATE	Factor4	-0.0199198	Metabolite
4-METHYLCATECHOL	Factor4	-0.0200061	Metabolite
PHENYLACETIC ACID	Factor4	-0.0200137	Metabolite
Taurochenodesoxycholic acid (T-CDCA)	Factor4	-0.0200493	Metabolite
3,4-DIHYDROXYPHENYLACETATE	Factor4	-0.0200613	Metabolite
GLYCOLALDEHYDE DIMER	Factor4	-0.0204295	Metabolite
D-SACCHARIC ACID	Factor4	-0.0204948	Metabolite
1-METHYLADENOSINE	Factor4	-0.0206728	Metabolite
NEPSILON,NEPSILON,NEPSILON-TRIMETHYLLYSINE	Factor4	-0.0208732	Metabolite
D-(-)-3-PHOSPHOGLYCERIC ACID	Factor4	-0.0209686	Metabolite
MEVALOLACTONE	Factor4	-0.0209698	Metabolite
4-HYDROXYBENZOATE	Factor4	-0.0210621	Metabolite
Glycochenodeoxycholic acid	Factor4	-0.0211922	Metabolite
Source Fragment TRP	Factor4	-0.0212086	Metabolite
GLYCOCHOLATE	Factor4	-0.0212544	Metabolite
2-ACETAMIDO-2-DEOXY-BETA-D-GLUCOSYLAMINE	Factor4	-0.0212575	Metabolite
12-Ketochenodeoxycholic acid	Factor4	-0.0213378	Metabolite
Octanoylcarnitine	Factor4	-0.0214673	Metabolite
(S)-LACTATE	Factor4	-0.021549	Metabolite
Proline	Factor4	-0.0216598	Metabolite
Stachydrine	Factor4	-0.0227156	Metabolite
4-AMINOBENZOATE	Factor4	-0.0235167	Metabolite
Kynurenic Acid	Factor4	-0.0235814	Metabolite
3,4-DIHYDROXY-L-PHENYLALANINE	Factor4	-0.0239415	Metabolite
CARNOSINE	Factor4	-0.0240298	Metabolite
CYTOSINE	Factor4	-0.0240774	Metabolite
Acetyl-DL-carnitine	Factor4	-0.0240939	Metabolite
Taurocholic acid (TCA)	Factor4	-0.024387	Metabolite
3',5'-CYCLIC AMP	Factor4	-0.0244331	Metabolite
RIBOFLAVIN	Factor4	-0.0247651	Metabolite
OROTATE	Factor4	-0.0255174	Metabolite
PYRIDOXAMINE	Factor4	-0.0255935	Metabolite
L-Cartinine	Factor4	-0.0259834	Metabolite
Methionine Sulfoxide	Factor4	-0.0261821	Metabolite
N-ACETYL-DL-SERINE	Factor4	-0.0263173	Metabolite
N-ACETYL-L-PHENYLALANINE	Factor4	-0.0266114	Metabolite
L-PHENYLALANINE	Factor4	-0.0266235	Metabolite
GLYCEROL	Factor4	-0.0266433	Metabolite
L-KYNURENINE	Factor4	-0.0271413	Metabolite
CITRAMALATE	Factor4	-0.0275316	Metabolite
ASCORBIC ACID-2H	Factor4	-0.0275634	Metabolite
D-FRUCTOSE	Factor4	-0.0277213	Metabolite
D-GLUCURONIC ACID	Factor4	-0.027845	Metabolite
Chenodeoxycholyglycine (GCDCA)	Factor4	-0.0279401	Metabolite
D-GLUCONATE	Factor4	-0.027972	Metabolite
3,4-DIHYDROXYBENZOATE	Factor4	-0.0280557	Metabolite
3-ALPHA,11-BETA,17-ALPHA,21-TETRAHYDROXY- 5-ALPHA-PREGNAN-20-ONE	Factor4	-0.0282039	Metabolite
HOMOSERINE	Factor4	-0.0284557	Metabolite
(R)-MALATE	Factor4	-0.0289326	Metabolite
3-HYDROXY-3-METHYLGLUTARATE	Factor4	-0.0289655	Metabolite
Nipecotic acid	Factor4	-0.0289934	Metabolite
1-METHYLNICOTINAMIDE	Factor4	-0.0292434	Metabolite
5-hydroxyindoleacetic acid	Factor4	-0.0292798	Metabolite
D-GLUCOSAMINE 6-PHOSPHATE	Factor4	-0.0300821	Metabolite
Glycocholic Acid (GCA)	Factor4	-0.0302349	Metabolite
Propanoylcarnitine	Factor4	-0.0304446	Metabolite
6-Quinolincarboxylic Acid	Factor4	-0.0307572	Metabolite
GLUCOSAMINE/MANNOSAMINE	Factor4	-0.0312305	Metabolite
Phenylalanine-HCOOH	Factor4	-0.0312636	Metabolite
O-SUCCINYL-L-HOMOSERINE	Factor4	-0.0313776	Metabolite
NALPHA-ACETYL-L-LYSINE	Factor4	-0.0315261	Metabolite
N-ACETYL-L-ALANINE	Factor4	-0.0317251	Metabolite
CITRATE	Factor4	-0.0317822	Metabolite
Citrate source fragment (+NH3)	Factor4	-0.0318821	Metabolite
XANTHINE	Factor4	-0.031942	Metabolite
2-Hydroxyphenylalanine	Factor4	-0.0319832	Metabolite
DIMETHYLGUANOSINE	Factor4	-0.0321229	Metabolite
L-TYROSINE	Factor4	-0.0322625	Metabolite
N-ACETYLPUTRESCINE	Factor4	-0.032452	Metabolite
1-AMINOCYCLOPROPANE-1-CARBOXYLATE	Factor4	-0.0326554	Metabolite
L-LYSINE	Factor4	-0.0332059	Metabolite
Alpha-Muricholic acid	Factor4	-0.0332084	Metabolite
Citrate source fragment (+H and + NH3)	Factor4	-0.0339564	Metabolite
LACTATE	Factor4	-0.034311	Metabolite
DEHYDROASCORBATE	Factor4	-0.035049	Metabolite
L-ISOLEUCINE	Factor4	-0.0353845	Metabolite
BETAINE	Factor4	-0.035439	Metabolite
Leu Pro	Factor4	-0.0358835	Metabolite
TRANS-ACONITATE	Factor4	-0.0359528	Metabolite
L-CARNITINE	Factor4	-0.0369837	Metabolite
L-VALINE/5-AMINOPENTANOATE/L-NORVALINE	Factor4	-0.0370042	Metabolite
Ursodeoxycholic Acid (UDCA)	Factor4	-0.0381874	Metabolite
Citrate+NH3	Factor4	-0.0388437	Metabolite
XANTHOSINE	Factor4	-0.0401213	Metabolite
BENZYL ALCOHOL	Factor4	-0.0416848	Metabolite
BETA-ALANINE	Factor4	-0.0424171	Metabolite
LEUCINE	Factor4	-0.042936	Metabolite
2-Methylbutyroylcarnitine	Factor4	-0.0439637	Metabolite
2-AMINO-2-METHYLPROPANOATE	Factor4	-0.0440051	Metabolite
7-Ketochenodeoxycholic acid	Factor4	-0.0443428	Metabolite
2-HYDROXYBUTYRIC ACID	Factor4	-0.0447138	Metabolite
6C-SUGAR ALCOHOL	Factor4	-0.0448687	Metabolite
ISOLEUCINE	Factor4	-0.044946	Metabolite
NORLEUCINE	Factor4	-0.045788	Metabolite
Hyodeoxycholic acid	Factor4	-0.0465625	Metabolite
L-VALINE	Factor4	-0.0476244	Metabolite
N-ACETYL-L-LEUCINE	Factor4	-0.0484893	Metabolite
Tauroursodeoxycholic acid (T-UDCA)	Factor4	-0.0485617	Metabolite
Glycoursodeoxycholic acid (G-UDCA)	Factor4	-0.0487397	Metabolite
Glycohyodeoxcholic acid	Factor4	-0.0505054	Metabolite
N-ACETYL-D-GALACTOSAMINE	Factor4	-0.0509006	Metabolite
ISOCITRIC ACID	Factor4	-0.0512474	Metabolite
ALANINE/SARCOSINE	Factor4	-0.0518008	Metabolite
L-Lactic Acid	Factor4	-0.0537983	Metabolite
GALACTOSAMINE	Factor4	-0.0549441	Metabolite
Hexanoylcarnitine	Factor4	-0.0561307	Metabolite
NICOTINATE	Factor4	-0.0567964	Metabolite
Butanoylcarnitine	Factor4	-0.057539	Metabolite
ALDO/KETO-HEXOSE	Factor4	-0.0586451	Metabolite
ALPHA-AMINOADIPATE	Factor4	-0.0599246	Metabolite
N6-(DELTA2-ISOPENTENYL)-ADENINE	Factor4	-0.0599915	Metabolite
PYRIDINE-2,3-DICARBOXYLATE	Factor4	-0.0641234	Metabolite
N-ACETYL-DL-GLUTAMIC ACID	Factor4	-0.0641568	Metabolite
5-Hydroxymethyl-2-furaldehyde	Factor4	-0.0643959	Metabolite
O-PHOSPHO-DL-SERINE	Factor4	-0.0644972	Metabolite
2,4-DIHYDROXYPYRIMIDINE-5-CARBOXYLIC ACID	Factor4	-0.0666396	Metabolite
ALPHA-D-GLUCOSE 1-PHOSPHATE	Factor4	-0.0687268	Metabolite
CELLOBIOSE	Factor4	-0.0692173	Metabolite
GLUCOSE/FRUCTOSE	Factor4	-0.0710593	Metabolite
L-PROLINE	Factor4	-0.0734032	Metabolite
O-ACETYL-L-SERINE	Factor4	-0.0744744	Metabolite
NICOTINAMIDE-N-OXIDE	Factor4	-0.0747983	Metabolite
ALPHA-AMINOADIPATE/N-METHYL-L-GLUTAMATE	Factor4	-0.0837317	Metabolite

## Sheet: Transcript.Weight
feature	factor	value	view
KHDC4	Factor4	0.56928	Transcript
AASS	Factor4	0.562025	Transcript
SYNE2	Factor4	0.55193	Transcript
ECHDC2	Factor4	0.545744	Transcript
CREBBP	Factor4	0.539476	Transcript
ZNF445	Factor4	0.535811	Transcript
MLLT10	Factor4	0.528339	Transcript
SRRM2	Factor4	0.526908	Transcript
DSG2_Transcript	Factor4	0.521264	Transcript
AL162586.1	Factor4	0.516382	Transcript
GPRASP1	Factor4	0.510401	Transcript
MAU2	Factor4	0.509602	Transcript
CRAMP1	Factor4	0.507805	Transcript
SYNE1	Factor4	0.496146	Transcript
RBM39	Factor4	0.493022	Transcript
POLE	Factor4	0.487432	Transcript
FRS3	Factor4	0.484831	Transcript
NDRG4	Factor4	0.479648	Transcript
CBFA2T2	Factor4	0.477617	Transcript
STPG3-AS1	Factor4	0.475513	Transcript
DNHD1	Factor4	0.474003	Transcript
UBE2O	Factor4	0.473613	Transcript
KANSL1	Factor4	0.472367	Transcript
RAMP2-AS1	Factor4	0.472216	Transcript
MECP2	Factor4	0.471263	Transcript
HERC1	Factor4	0.471133	Transcript
SOCS2	Factor4	0.468805	Transcript
CIRBP	Factor4	0.468713	Transcript
ENOSF1	Factor4	0.468682	Transcript
MLLT6	Factor4	0.467895	Transcript
PRMT7	Factor4	0.4661	Transcript
AC105345.1	Factor4	0.465166	Transcript
TSC2	Factor4	0.464668	Transcript
LETMD1	Factor4	0.464468	Transcript
WDR59	Factor4	0.463168	Transcript
ZNF141	Factor4	0.463062	Transcript
YPEL1	Factor4	0.461995	Transcript
TSPYL2	Factor4	0.461691	Transcript
RTTN	Factor4	0.459265	Transcript
CROCCP3	Factor4	0.459065	Transcript
STAG3L3	Factor4	0.459048	Transcript
RNF125	Factor4	0.458562	Transcript
SECISBP2	Factor4	0.458343	Transcript
ORC2	Factor4	0.456516	Transcript
ZNF333	Factor4	0.455819	Transcript
LRRC8C-DT	Factor4	0.455745	Transcript
TMEM25_Transcript	Factor4	0.455659	Transcript
ARGLU1	Factor4	0.455407	Transcript
NUMA1	Factor4	0.454817	Transcript
NIPSNAP3B	Factor4	0.454464	Transcript
PCBP1-AS1	Factor4	0.452282	Transcript
HOXB3	Factor4	0.451248	Transcript
MYSM1	Factor4	0.450014	Transcript
GSDMB	Factor4	0.449422	Transcript
PIEZO1	Factor4	0.449315	Transcript
HPS4	Factor4	0.448308	Transcript
CPAMD8	Factor4	0.448214	Transcript
MAP4K2	Factor4	0.447858	Transcript
SNRK	Factor4	0.447469	Transcript
PHF8	Factor4	0.447001	Transcript
CBX7	Factor4	0.446622	Transcript
GJC1	Factor4	0.446155	Transcript
PHLPP2	Factor4	0.445759	Transcript
ATP7B	Factor4	0.444434	Transcript
KMT2B	Factor4	0.443563	Transcript
SMIM10L2A	Factor4	0.443482	Transcript
ZNF737	Factor4	0.443098	Transcript
FAM221A	Factor4	0.442454	Transcript
EDRF1	Factor4	0.442202	Transcript
TTC17	Factor4	0.442148	Transcript
SH3BP5-AS1	Factor4	0.441856	Transcript
DPF2	Factor4	0.441179	Transcript
ZXDC	Factor4	0.441034	Transcript
SETD1B	Factor4	0.439899	Transcript
DAAM2-AS1	Factor4	0.43837	Transcript
POLG2	Factor4	0.437627	Transcript
DAPK2	Factor4	0.437581	Transcript
KIAA0355	Factor4	0.437401	Transcript
TMCO6	Factor4	0.436695	Transcript
ZSWIM8	Factor4	0.436005	Transcript
REXO1	Factor4	0.435828	Transcript
SEC31B	Factor4	0.43473	Transcript
TTC28-AS1	Factor4	0.434338	Transcript
CFLAR	Factor4	0.433531	Transcript
FBXL12	Factor4	0.433093	Transcript
TIA1_Transcript	Factor4	0.432906	Transcript
TXNIP	Factor4	0.432795	Transcript
LINC02614	Factor4	0.432678	Transcript
EP400	Factor4	0.432391	Transcript
SATB1_Transcript	Factor4	0.431958	Transcript
ACVR2B	Factor4	0.431085	Transcript
TNRC18	Factor4	0.431038	Transcript
RBM33	Factor4	0.430435	Transcript
VEGFA_Transcript	Factor4	0.429279	Transcript
CCNT2	Factor4	0.429018	Transcript
OR2S1P	Factor4	0.428135	Transcript
RPAIN	Factor4	0.427961	Transcript
UBAP1L	Factor4	0.427773	Transcript
LIN7A	Factor4	0.42755	Transcript
ANKRD10-IT1	Factor4	0.42721	Transcript
AC011487.1	Factor4	0.426969	Transcript
RCOR3	Factor4	0.426812	Transcript
SMCHD1	Factor4	0.426088	Transcript
PHKA2	Factor4	0.425989	Transcript
RASA2	Factor4	0.425988	Transcript
DDX17	Factor4	0.425813	Transcript
RABL2B	Factor4	0.425296	Transcript
CCDC88C	Factor4	0.424148	Transcript
DCAF16	Factor4	0.423566	Transcript
GLIS1	Factor4	0.423505	Transcript
MFSD8	Factor4	0.423422	Transcript
EPB41L4A	Factor4	0.423163	Transcript
SUN1	Factor4	0.422702	Transcript
ULK1	Factor4	0.421164	Transcript
IZUMO4	Factor4	0.420647	Transcript
PZP_Transcript	Factor4	0.420244	Transcript
DM1-AS	Factor4	0.420208	Transcript
RBMX	Factor4	0.420206	Transcript
KLHDC1	Factor4	0.420089	Transcript
BTNL9	Factor4	0.419843	Transcript
GLUL	Factor4	0.419741	Transcript
GNG7	Factor4	0.419609	Transcript
SOCS2-AS1	Factor4	0.419146	Transcript
GPD1L	Factor4	0.418627	Transcript
LRIG2	Factor4	0.418243	Transcript
HOXA3	Factor4	0.41725	Transcript
NFRKB	Factor4	0.417172	Transcript
MBTD1	Factor4	0.417162	Transcript
SS18L1	Factor4	0.41686	Transcript
NEURL4	Factor4	0.416297	Transcript
LINC00472	Factor4	0.416235	Transcript
KDM4B	Factor4	0.416052	Transcript
SF1	Factor4	0.415931	Transcript
BRD1	Factor4	0.41409	Transcript
RNF217	Factor4	0.413967	Transcript
RALGAPA2	Factor4	0.413944	Transcript
GTF2IP12	Factor4	0.413448	Transcript
PKD1_Transcript	Factor4	0.413256	Transcript
CDAN1	Factor4	0.413188	Transcript
AC135983.3	Factor4	0.41303	Transcript
PDK2	Factor4	0.413008	Transcript
FUBP1	Factor4	0.412349	Transcript
AC093752.1	Factor4	0.411615	Transcript
STOX1	Factor4	0.410784	Transcript
SSPO	Factor4	0.410592	Transcript
CD300LG_Transcript	Factor4	0.410582	Transcript
AC232271.1	Factor4	0.410498	Transcript
AC073111.4	Factor4	0.409973	Transcript
GIGYF1	Factor4	0.409818	Transcript
CNOT3	Factor4	0.409621	Transcript
CCNL1	Factor4	0.409456	Transcript
SVIL	Factor4	0.409399	Transcript
ADAMTS13_Transcript	Factor4	0.409015	Transcript
LUC7L2	Factor4	0.408636	Transcript
DNASE1	Factor4	0.408062	Transcript
HELZ2	Factor4	0.40759	Transcript
LENG8	Factor4	0.406749	Transcript
LENG8-AS1	Factor4	0.406712	Transcript
PLIN5	Factor4	0.40658	Transcript
AL133216.2	Factor4	0.406498	Transcript
HAUS5	Factor4	0.406409	Transcript
POLRMT	Factor4	0.406083	Transcript
CPSF7	Factor4	0.405933	Transcript
ZNF3	Factor4	0.405786	Transcript
CDKL5	Factor4	0.405072	Transcript
POGZ	Factor4	0.404688	Transcript
S100PBP	Factor4	0.404213	Transcript
GIMAP5	Factor4	0.403874	Transcript
RBM4	Factor4	0.403847	Transcript
FAM193B	Factor4	0.403492	Transcript
PRAG1	Factor4	0.403301	Transcript
USPL1	Factor4	0.403011	Transcript
AC007566.1	Factor4	0.403003	Transcript
CEP95	Factor4	0.402805	Transcript
SMPD4BP	Factor4	0.402396	Transcript
ING5	Factor4	0.402183	Transcript
MMP25-AS1	Factor4	0.402112	Transcript
RERE	Factor4	0.402038	Transcript
OGT	Factor4	0.401513	Transcript
CREBZF	Factor4	0.401192	Transcript
TSC1_Transcript	Factor4	0.400385	Transcript
TUT4	Factor4	0.400005	Transcript
TTC21B	Factor4	0.399564	Transcript
AC007066.2	Factor4	0.399527	Transcript
PRKCH	Factor4	0.399459	Transcript
TTC36	Factor4	0.399422	Transcript
CLK3	Factor4	0.399412	Transcript
DCBLD1	Factor4	0.399055	Transcript
LINC01355	Factor4	0.398403	Transcript
ANKRD10	Factor4	0.397697	Transcript
RAPGEF3	Factor4	0.397602	Transcript
UCKL1	Factor4	0.397554	Transcript
SPX	Factor4	0.397385	Transcript
TMEM94	Factor4	0.396742	Transcript
TBX3	Factor4	0.396643	Transcript
XAF1	Factor4	0.396119	Transcript
ADAMTS9-AS2	Factor4	0.396085	Transcript
SLC19A3	Factor4	0.395772	Transcript
SCAND2P	Factor4	0.3956	Transcript
ALPK3	Factor4	0.395574	Transcript
KMT5C	Factor4	0.395445	Transcript
ANKRD53	Factor4	0.395232	Transcript
USP20	Factor4	0.395092	Transcript
UBN2	Factor4	0.395046	Transcript
ZNF540	Factor4	0.394749	Transcript
MCOLN3	Factor4	0.394319	Transcript
KANK3	Factor4	0.394241	Transcript
ZNF213-AS1	Factor4	0.394227	Transcript
GIPR	Factor4	0.394143	Transcript
CAPN10-DT	Factor4	0.394011	Transcript
RNPS1	Factor4	0.39401	Transcript
SUPT5H	Factor4	0.393841	Transcript
DNAH1	Factor4	0.393765	Transcript
MBD6	Factor4	0.393256	Transcript
JUP	Factor4	0.393013	Transcript
ZNF841	Factor4	0.392851	Transcript
BUD13	Factor4	0.392841	Transcript
PRPF40B	Factor4	0.392834	Transcript
POLM	Factor4	0.392752	Transcript
TBP	Factor4	0.392502	Transcript
ANKZF1	Factor4	0.392448	Transcript
FANCE	Factor4	0.392426	Transcript
FLT1_Transcript	Factor4	0.392368	Transcript
SLFN13	Factor4	0.391932	Transcript
ZNF518A	Factor4	0.391794	Transcript
AKAP8	Factor4	0.390823	Transcript
INO80E	Factor4	0.390419	Transcript
ZNF507	Factor4	0.390322	Transcript
TP73-AS1	Factor4	0.390276	Transcript
RALGAPA1	Factor4	0.390138	Transcript
GLYCTK	Factor4	0.38935	Transcript
PAXBP1	Factor4	0.389026	Transcript
HECTD4	Factor4	0.38878	Transcript
TMEM63A	Factor4	0.388603	Transcript
MAP2	Factor4	0.388087	Transcript
AL360181.2	Factor4	0.388077	Transcript
WDR76	Factor4	0.388072	Transcript
ATG2A	Factor4	0.387559	Transcript
MIGA2	Factor4	0.387545	Transcript
ZNF548	Factor4	0.38688	Transcript
D2HGDH	Factor4	0.386771	Transcript
GRIPAP1	Factor4	0.386408	Transcript
LINC02210	Factor4	0.386296	Transcript
LNX1	Factor4	0.386216	Transcript
BEND7	Factor4	0.386043	Transcript
ADH1B_Transcript	Factor4	0.386017	Transcript
CDK13	Factor4	0.385742	Transcript
CAPN3_Transcript	Factor4	0.385289	Transcript
CLCN6	Factor4	0.385208	Transcript
RNF144A	Factor4	0.384446	Transcript
ZNF346	Factor4	0.383242	Transcript
INTS6-AS1	Factor4	0.382427	Transcript
OBSCN	Factor4	0.382246	Transcript
HROB	Factor4	0.382234	Transcript
IRF9	Factor4	0.382217	Transcript
SLF2	Factor4	0.382073	Transcript
FLT4_Transcript	Factor4	0.381893	Transcript
SLC7A6	Factor4	0.38158	Transcript
KAT6A	Factor4	0.381301	Transcript
AL391684.1	Factor4	0.380996	Transcript
TMPO	Factor4	0.380596	Transcript
C21orf58	Factor4	0.380337	Transcript
NELFA	Factor4	0.38021	Transcript
PRR3	Factor4	0.380203	Transcript
CCNT1	Factor4	0.380061	Transcript
SCAI	Factor4	0.380025	Transcript
NBPF11	Factor4	0.37994	Transcript
SNRNP200	Factor4	0.379414	Transcript
HOXD4	Factor4	0.379145	Transcript
BAIAP3	Factor4	0.379125	Transcript
PRCD	Factor4	0.379121	Transcript
CASZ1	Factor4	0.378725	Transcript
CCDC180	Factor4	0.378597	Transcript
ZNF587	Factor4	0.378433	Transcript
DIP2A	Factor4	0.378345	Transcript
RASL10B	Factor4	0.378305	Transcript
PRKD2_Transcript	Factor4	0.37811	Transcript
ALS2CL	Factor4	0.377977	Transcript
CIC	Factor4	0.377815	Transcript
NEDD9	Factor4	0.377611	Transcript
ZNF662	Factor4	0.37705	Transcript
POLL	Factor4	0.376838	Transcript
AL353743.1	Factor4	0.376591	Transcript
ZNF767P	Factor4	0.376534	Transcript
INPP5B	Factor4	0.376508	Transcript
ASXL1	Factor4	0.376238	Transcript
POU6F1	Factor4	0.376065	Transcript
EGFL8	Factor4	0.376045	Transcript
FBRSL1	Factor4	0.375498	Transcript
CMTM8	Factor4	0.375356	Transcript
ACACB	Factor4	0.375266	Transcript
GOLGA8M	Factor4	0.375171	Transcript
PLCG1-AS1	Factor4	0.375031	Transcript
PLCG1	Factor4	0.37489	Transcript
USP28_Transcript	Factor4	0.374833	Transcript
PMS2P3	Factor4	0.374753	Transcript
DENND3	Factor4	0.374459	Transcript
ZNF276	Factor4	0.374079	Transcript
ZNF84	Factor4	0.374029	Transcript
SRSF5	Factor4	0.373834	Transcript
C8orf44	Factor4	0.37379	Transcript
AGAP2	Factor4	0.373715	Transcript
LPIN1	Factor4	0.373535	Transcript
SMC5	Factor4	0.373367	Transcript
POM121	Factor4	0.373365	Transcript
ZFAND5	Factor4	0.37329	Transcript
ZMYM3	Factor4	0.372909	Transcript
NR3C2	Factor4	0.372854	Transcript
CHKA	Factor4	0.372701	Transcript
RABL2A	Factor4	0.372607	Transcript
WHAMMP2	Factor4	0.372549	Transcript
TUBGCP6	Factor4	0.372079	Transcript
SHANK3	Factor4	0.371985	Transcript
INTS3	Factor4	0.371858	Transcript
RNF216	Factor4	0.371857	Transcript
TTC14	Factor4	0.3718	Transcript
GON4L	Factor4	0.371797	Transcript
ZNF514	Factor4	0.371773	Transcript
SLC25A21-AS1	Factor4	0.371679	Transcript
SENP7	Factor4	0.371552	Transcript
IGHMBP2	Factor4	0.371331	Transcript
WDR86	Factor4	0.370925	Transcript
PPFIBP1	Factor4	0.370468	Transcript
KDM2A	Factor4	0.370468	Transcript
FAM193A	Factor4	0.370394	Transcript
SHROOM4	Factor4	0.370335	Transcript
CDK17	Factor4	0.370273	Transcript
KDM6B	Factor4	0.37027	Transcript
ZNF579	Factor4	0.370227	Transcript
PPP1R3E	Factor4	0.370173	Transcript
TNS2	Factor4	0.370127	Transcript
WDFY2	Factor4	0.369836	Transcript
VIPR1	Factor4	0.369591	Transcript
PKD1P6	Factor4	0.369512	Transcript
ZNF554	Factor4	0.369264	Transcript
CARF	Factor4	0.369145	Transcript
C2orf68	Factor4	0.368973	Transcript
ADGRG1_Transcript	Factor4	0.368682	Transcript
PATZ1	Factor4	0.368447	Transcript
TRIM52	Factor4	0.368346	Transcript
STK11_Transcript	Factor4	0.368054	Transcript
CA4_Transcript	Factor4	0.368028	Transcript
ADGRF5_Transcript	Factor4	0.367745	Transcript
EPC1	Factor4	0.367541	Transcript
GFRA1_Transcript	Factor4	0.367495	Transcript
BTAF1	Factor4	0.367361	Transcript
PHF13	Factor4	0.367138	Transcript
ELF2	Factor4	0.367021	Transcript
GVINP1	Factor4	0.366557	Transcript
ZNF417	Factor4	0.366193	Transcript
URAHP	Factor4	0.366089	Transcript
AC015813.1	Factor4	0.365941	Transcript
DDX51	Factor4	0.365898	Transcript
ZNF721	Factor4	0.365074	Transcript
ZNF512B	Factor4	0.364875	Transcript
HEMK1	Factor4	0.364139	Transcript
LRRC8C	Factor4	0.36398	Transcript
RBM14	Factor4	0.36353	Transcript
NSD3	Factor4	0.363301	Transcript
ZNRD1ASP	Factor4	0.363133	Transcript
AL355488.1	Factor4	0.363022	Transcript
CDKN1B	Factor4	0.362861	Transcript
HSDL1	Factor4	0.362639	Transcript
TRIM45	Factor4	0.3626	Transcript
SYT17	Factor4	0.362494	Transcript
AL359504.1	Factor4	0.362368	Transcript
TUG1	Factor4	0.362355	Transcript
RAD51-AS1	Factor4	0.361719	Transcript
ZSCAN30	Factor4	0.36161	Transcript
TMC7	Factor4	0.361161	Transcript
HOXB4	Factor4	0.360978	Transcript
JADE2	Factor4	0.360529	Transcript
AC083843.3	Factor4	0.360453	Transcript
VPS16	Factor4	0.360344	Transcript
SMARCC2	Factor4	0.360336	Transcript
TMPRSS5_Transcript	Factor4	0.360233	Transcript
SEMA4C_Transcript	Factor4	0.360068	Transcript
GOLGA2P5	Factor4	0.360026	Transcript
RBM10	Factor4	0.359982	Transcript
DLL1_Transcript	Factor4	0.359837	Transcript
MAMDC4_Transcript	Factor4	0.359719	Transcript
VCPKMT_Transcript	Factor4	0.359578	Transcript
ST7-AS1	Factor4	0.359519	Transcript
AC010168.2	Factor4	0.35951	Transcript
PHF12	Factor4	0.359485	Transcript
MGA	Factor4	0.359334	Transcript
TAF4	Factor4	0.359046	Transcript
ZMYM1	Factor4	0.359008	Transcript
INTU	Factor4	0.358735	Transcript
SLC2A4	Factor4	0.35846	Transcript
TNN_Transcript	Factor4	0.358337	Transcript
AC007743.1	Factor4	0.358289	Transcript
EBLN3P	Factor4	0.358126	Transcript
CCAR2_Transcript	Factor4	0.358	Transcript
TM7SF2	Factor4	0.357922	Transcript
WNT11	Factor4	0.357732	Transcript
NCBP3	Factor4	0.357656	Transcript
UNK	Factor4	0.357462	Transcript
RGL3	Factor4	0.357416	Transcript
RICTOR	Factor4	0.35728	Transcript
GK5	Factor4	0.357145	Transcript
LSS	Factor4	0.357141	Transcript
RORA	Factor4	0.357083	Transcript
NRF1	Factor4	0.357046	Transcript
CNOT6L	Factor4	0.356925	Transcript
CTC1	Factor4	0.356902	Transcript
USHBP1	Factor4	0.356756	Transcript
PHF1	Factor4	0.356689	Transcript
TOP3A	Factor4	0.356509	Transcript
PPARA	Factor4	0.356035	Transcript
AC000050.3	Factor4	0.355915	Transcript
NLRP1	Factor4	0.355911	Transcript
SCN4A	Factor4	0.355886	Transcript
CLASRP	Factor4	0.355731	Transcript
UBR2	Factor4	0.355688	Transcript
SCNN1B	Factor4	0.355529	Transcript
FAM111A	Factor4	0.355226	Transcript
ZNF736	Factor4	0.354491	Transcript
TMEM163	Factor4	0.354417	Transcript
RALGDS	Factor4	0.354284	Transcript
REV1	Factor4	0.354272	Transcript
STIM2	Factor4	0.354253	Transcript
HAUS3	Factor4	0.354196	Transcript
PTPN3	Factor4	0.3536	Transcript
RASGRP2	Factor4	0.353547	Transcript
ADNP2	Factor4	0.353504	Transcript
COL11A2	Factor4	0.353333	Transcript
ADAM11	Factor4	0.353186	Transcript
MAPK11	Factor4	0.352768	Transcript
MAN2C1	Factor4	0.352655	Transcript
SAP30L-AS1	Factor4	0.352652	Transcript
NLRC5	Factor4	0.352437	Transcript
NAALAD2	Factor4	0.352395	Transcript
AL022328.4	Factor4	0.352385	Transcript
SMTN_Transcript	Factor4	0.352153	Transcript
KLHL33	Factor4	0.352121	Transcript
ST3GAL6	Factor4	0.352099	Transcript
C5_Transcript	Factor4	0.352064	Transcript
IRAK3	Factor4	0.35206	Transcript
EPB41	Factor4	0.351833	Transcript
PCMTD2	Factor4	0.351439	Transcript
SYNRG	Factor4	0.35138	Transcript
FOXJ2	Factor4	0.351356	Transcript
DNAH10OS	Factor4	0.351261	Transcript
FAM160B2	Factor4	0.351194	Transcript
AC012313.1	Factor4	0.350989	Transcript
ARHGEF15	Factor4	0.350975	Transcript
AC010210.1	Factor4	0.350885	Transcript
USP13	Factor4	0.350729	Transcript
MPDZ	Factor4	0.350725	Transcript
GTF3C5	Factor4	0.350403	Transcript
HEXD	Factor4	0.350235	Transcript
EZH1	Factor4	0.350225	Transcript
ZNF512	Factor4	0.34989	Transcript
HIP1R_Transcript	Factor4	0.349874	Transcript
ECE1_Transcript	Factor4	0.349642	Transcript
CEP57	Factor4	0.349532	Transcript
TAL1	Factor4	0.349199	Transcript
WHAMMP3	Factor4	0.348774	Transcript
TAOK2	Factor4	0.348499	Transcript
STAT4	Factor4	0.348074	Transcript
PPP6R2	Factor4	0.348043	Transcript
LLGL2	Factor4	0.348027	Transcript
ZNF224	Factor4	0.347923	Transcript
TSNARE1	Factor4	0.347811	Transcript
TCTE3	Factor4	0.347732	Transcript
L3MBTL1	Factor4	0.347609	Transcript
MRNIP	Factor4	0.347535	Transcript
MTUS1	Factor4	0.347381	Transcript
PAN3	Factor4	0.347266	Transcript
OTUD5	Factor4	0.34719	Transcript
PHRF1	Factor4	0.347188	Transcript
ATXN2L	Factor4	0.347107	Transcript
LDB1	Factor4	0.347037	Transcript
FAM160A2	Factor4	0.346873	Transcript
SLC25A27	Factor4	0.34678	Transcript
ZNF316	Factor4	0.346662	Transcript
CCNL2	Factor4	0.346654	Transcript
PWWP2A	Factor4	0.346346	Transcript
ARID3B	Factor4	0.346224	Transcript
OTUD3	Factor4	0.346124	Transcript
SH3TC2	Factor4	0.346092	Transcript
RECQL5	Factor4	0.345933	Transcript
GTPBP1	Factor4	0.34579	Transcript
DNAJC27	Factor4	0.345204	Transcript
GBA2	Factor4	0.344953	Transcript
HECW2	Factor4	0.344745	Transcript
UVSSA	Factor4	0.34471	Transcript
PEX1	Factor4	0.344406	Transcript
YJEFN3	Factor4	0.344323	Transcript
ZNF347	Factor4	0.344205	Transcript
FAM122C	Factor4	0.343976	Transcript
UHRF2	Factor4	0.343546	Transcript
TMEM147-AS1	Factor4	0.343294	Transcript
AC073548.1	Factor4	0.343114	Transcript
TTLL3	Factor4	0.342866	Transcript
HDAC5	Factor4	0.342858	Transcript
MRI1	Factor4	0.342855	Transcript
SAFB	Factor4	0.342503	Transcript
RRP7BP	Factor4	0.342451	Transcript
GTF2IP20	Factor4	0.342375	Transcript
AC074212.1	Factor4	0.342211	Transcript
LMBR1L	Factor4	0.342205	Transcript
PRPF3	Factor4	0.3422	Transcript
REELD1	Factor4	0.342072	Transcript
C17orf75	Factor4	0.341928	Transcript
ANKS1A	Factor4	0.341858	Transcript
STK26	Factor4	0.341853	Transcript
CCDC57	Factor4	0.341815	Transcript
JCAD	Factor4	0.34174	Transcript
BACE1-AS	Factor4	0.341383	Transcript
FAM189A2	Factor4	0.341338	Transcript
PTCH1	Factor4	0.341337	Transcript
SFI1	Factor4	0.341319	Transcript
TAF1C	Factor4	0.341203	Transcript
DMTF1	Factor4	0.341136	Transcript
CCNB1IP1	Factor4	0.34111	Transcript
ZNF335	Factor4	0.340709	Transcript
CACTIN	Factor4	0.340709	Transcript
HNRNPDL	Factor4	0.340634	Transcript
NOL9	Factor4	0.34058	Transcript
FOXK1	Factor4	0.340468	Transcript
LDB2	Factor4	0.340422	Transcript
S1PR1	Factor4	0.340357	Transcript
GPIHBP1_Transcript	Factor4	0.340102	Transcript
MOGS	Factor4	0.33995	Transcript
SPG7	Factor4	0.339811	Transcript
RNF213	Factor4	0.339658	Transcript
ZNF302	Factor4	0.339627	Transcript
LRATD2	Factor4	0.339616	Transcript
UBA7	Factor4	0.339574	Transcript
LINC02175	Factor4	0.339387	Transcript
ZNF546	Factor4	0.339326	Transcript
LDHD	Factor4	0.339303	Transcript
AC092164.1	Factor4	0.339186	Transcript
TRAF3IP2-AS1	Factor4	0.33909	Transcript
PNPLA7	Factor4	0.338991	Transcript
COQ8A	Factor4	0.338661	Transcript
TARS3	Factor4	0.338601	Transcript
TRIM73	Factor4	0.338475	Transcript
WBP2	Factor4	0.33831	Transcript
DENND6A	Factor4	0.33812	Transcript
AFDN	Factor4	0.338101	Transcript
ACP6_Transcript	Factor4	0.337763	Transcript
CHKB	Factor4	0.337681	Transcript
SART3	Factor4	0.33766	Transcript
SPSB3	Factor4	0.337539	Transcript
CA3_Transcript	Factor4	0.337144	Transcript
RSRP1	Factor4	0.33695	Transcript
ITPKB	Factor4	0.336912	Transcript
KDM7A	Factor4	0.336848	Transcript
AC084125.2	Factor4	0.336781	Transcript
KLHL23	Factor4	0.33678	Transcript
AZGP1	Factor4	0.336719	Transcript
SEC14L1	Factor4	0.336509	Transcript
HIF3A	Factor4	0.336462	Transcript
MTMR4	Factor4	0.336445	Transcript
MRPL38	Factor4	0.336383	Transcript
TTN-AS1	Factor4	0.336367	Transcript
HERC5	Factor4	0.336315	Transcript
ABTB1	Factor4	0.336029	Transcript
PTCD3	Factor4	0.33583	Transcript
CASKIN2	Factor4	0.335827	Transcript
CCHCR1	Factor4	0.335723	Transcript
ZNF708	Factor4	0.335699	Transcript
MMEL1	Factor4	0.335636	Transcript
CNNM3	Factor4	0.33537	Transcript
C6orf141	Factor4	0.335346	Transcript
FASN	Factor4	0.335262	Transcript
PRR26	Factor4	0.335241	Transcript
KHNYN	Factor4	0.335197	Transcript
XPC	Factor4	0.33499	Transcript
MKX	Factor4	0.334838	Transcript
NRG2	Factor4	0.334683	Transcript
GALNT15	Factor4	0.333907	Transcript
BICRA	Factor4	0.333611	Transcript
NOTCH4	Factor4	0.333492	Transcript
PRDM15	Factor4	0.333341	Transcript
AC124944.2	Factor4	0.333139	Transcript
CDHR3	Factor4	0.333111	Transcript
BTBD8	Factor4	0.333085	Transcript
KMT2A	Factor4	0.332922	Transcript
SNRNP70	Factor4	0.332913	Transcript
HIC2	Factor4	0.332724	Transcript
AARS2	Factor4	0.332657	Transcript
DGKE	Factor4	0.332573	Transcript
GBP4_Transcript	Factor4	0.332377	Transcript
GUCA1B	Factor4	0.332064	Transcript
ARHGAP29	Factor4	0.331911	Transcript
ZNF34	Factor4	0.331875	Transcript
SMG7	Factor4	0.331873	Transcript
LTBP1	Factor4	0.331871	Transcript
PPP1R16B	Factor4	0.331751	Transcript
RELCH	Factor4	0.331661	Transcript
PIDD1	Factor4	0.331484	Transcript
YEATS2	Factor4	0.331252	Transcript
PACSIN3	Factor4	0.331095	Transcript
MOCS1	Factor4	0.331048	Transcript
FAM43A	Factor4	0.330972	Transcript
PPP1R13B	Factor4	0.330943	Transcript
RTEL1-TNFRSF6B	Factor4	0.33088	Transcript
RAD52	Factor4	0.330744	Transcript
MAPK8IP3	Factor4	0.33073	Transcript
ETS1	Factor4	0.330707	Transcript
ZBTB46	Factor4	0.330446	Transcript
FZR1	Factor4	0.329956	Transcript
AC132008.2	Factor4	0.329941	Transcript
CCDC68	Factor4	0.329876	Transcript
MUC3A	Factor4	0.329872	Transcript
PRORSD1P	Factor4	0.329865	Transcript
STAG3L5P	Factor4	0.329839	Transcript
SLC19A2	Factor4	0.329705	Transcript
FAM13A-AS1	Factor4	0.329612	Transcript
LONRF1	Factor4	0.329459	Transcript
KALRN	Factor4	0.329151	Transcript
TRPC1	Factor4	0.329094	Transcript
TMEM161B	Factor4	0.328445	Transcript
CDK9	Factor4	0.32833	Transcript
TNFSF10_Transcript	Factor4	0.327993	Transcript
VPS37B	Factor4	0.327757	Transcript
AC110285.2	Factor4	0.327582	Transcript
ARHGEF26	Factor4	0.327372	Transcript
DCST2	Factor4	0.327347	Transcript
KANSL3	Factor4	0.327339	Transcript
PRPF38A	Factor4	0.327337	Transcript
AC005154.2	Factor4	0.327319	Transcript
RSAD2	Factor4	0.327317	Transcript
PITPNM2	Factor4	0.327212	Transcript
GID8_Transcript	Factor4	0.327039	Transcript
KMT2D	Factor4	0.32698	Transcript
SUGP2	Factor4	0.326831	Transcript
KIZ	Factor4	0.326775	Transcript
RGS3	Factor4	0.326743	Transcript
DGKD	Factor4	0.32672	Transcript
RAPGEF2	Factor4	0.3266	Transcript
ZNF160	Factor4	0.32652	Transcript
ATG2B	Factor4	0.326514	Transcript
SYCP2	Factor4	0.326369	Transcript
AC099343.4	Factor4	0.326159	Transcript
RALGPS1	Factor4	0.325981	Transcript
NOL4L	Factor4	0.325981	Transcript
NISCH	Factor4	0.325893	Transcript
AC055839.2	Factor4	0.325774	Transcript
USP37	Factor4	0.325611	Transcript
ATAD2B	Factor4	0.325567	Transcript
CXXC1	Factor4	0.325135	Transcript
ZBTB37	Factor4	0.325126	Transcript
VSTM4	Factor4	0.325018	Transcript
OGA_Transcript	Factor4	0.32488	Transcript
DPH7	Factor4	0.324712	Transcript
OGFR_Transcript	Factor4	0.324693	Transcript
VIP	Factor4	0.324688	Transcript
XAB2	Factor4	0.324651	Transcript
CWF19L1	Factor4	0.324633	Transcript
ADCY9	Factor4	0.324506	Transcript
KANTR	Factor4	0.323961	Transcript
MMS19	Factor4	0.323914	Transcript
AC006001.2	Factor4	0.3239	Transcript
ADRB2	Factor4	0.323549	Transcript
MGRN1	Factor4	0.323394	Transcript
AC139530.1	Factor4	0.323362	Transcript
CIDEA	Factor4	0.323362	Transcript
ZNNT1	Factor4	0.323309	Transcript
BICRAL	Factor4	0.323107	Transcript
SENP6	Factor4	0.323013	Transcript
HERPUD2	Factor4	0.322663	Transcript
SCNN1D	Factor4	0.322495	Transcript
WDR27	Factor4	0.322422	Transcript
KLF8	Factor4	0.322223	Transcript
AZIN1-AS1	Factor4	0.322169	Transcript
KIF26A	Factor4	0.322091	Transcript
CUL9	Factor4	0.322089	Transcript
GOLGA6L9	Factor4	0.322029	Transcript
DEPDC5	Factor4	0.322029	Transcript
ARFGAP2	Factor4	0.322013	Transcript
HEATR5B	Factor4	0.32187	Transcript
USP40	Factor4	0.321815	Transcript
GUSBP11	Factor4	0.321805	Transcript
ZNF331	Factor4	0.321788	Transcript
PML	Factor4	0.321616	Transcript
FAM76B	Factor4	0.321591	Transcript
ITGA2B	Factor4	0.321528	Transcript
EMSY	Factor4	0.321446	Transcript
PIGL	Factor4	0.321345	Transcript
ZNF142	Factor4	0.321309	Transcript
AC022007.1	Factor4	0.321292	Transcript
CREB3L4	Factor4	0.321274	Transcript
BAHD1	Factor4	0.321204	Transcript
SCART1	Factor4	0.321164	Transcript
GPT	Factor4	0.320977	Transcript
PRKAG2	Factor4	0.320835	Transcript
GINS3	Factor4	0.320574	Transcript
ZNF839	Factor4	0.320511	Transcript
RPARP-AS1	Factor4	0.320504	Transcript
PAN2	Factor4	0.320337	Transcript
SELENOO	Factor4	0.320324	Transcript
MTERF2	Factor4	0.320306	Transcript
AHSA2P	Factor4	0.320231	Transcript
DGCR8	Factor4	0.319919	Transcript
SRSF4	Factor4	0.319577	Transcript
PLEKHG3	Factor4	0.319327	Transcript
WWC3	Factor4	0.319075	Transcript
SLC25A36	Factor4	0.318913	Transcript
PCF11	Factor4	0.318794	Transcript
CHD8	Factor4	0.318732	Transcript
LINC00174	Factor4	0.318729	Transcript
SLC25A29	Factor4	0.318567	Transcript
NPAT	Factor4	0.31841	Transcript
RAD21	Factor4	0.318193	Transcript
CAPN11	Factor4	0.318123	Transcript
ZBTB39	Factor4	0.317698	Transcript
CADM2	Factor4	0.317687	Transcript
MLXIPL	Factor4	0.31762	Transcript
CMYA5	Factor4	0.317616	Transcript
TAF11	Factor4	0.317552	Transcript
TAF1	Factor4	0.31735	Transcript
HNRNPH1	Factor4	0.317175	Transcript
TAP2	Factor4	0.317048	Transcript
CBFA2T3	Factor4	0.316972	Transcript
MYO15B	Factor4	0.31697	Transcript
ZNF394	Factor4	0.316707	Transcript
ANKMY1	Factor4	0.316666	Transcript
SLC9A5	Factor4	0.316406	Transcript
TRMU	Factor4	0.316397	Transcript
DDX39B	Factor4	0.316353	Transcript
ZNF366	Factor4	0.316336	Transcript
ZFP2	Factor4	0.316208	Transcript
SPAAR	Factor4	0.316155	Transcript
DNM3_Transcript	Factor4	0.315886	Transcript
EIF4EBP2	Factor4	0.315886	Transcript
YY1AP1	Factor4	0.315884	Transcript
FCN2_Transcript	Factor4	0.315875	Transcript
LINC00894	Factor4	0.315822	Transcript
MED28	Factor4	0.315726	Transcript
GMEB2	Factor4	0.315669	Transcript
ALDH6A1	Factor4	0.315625	Transcript
ZKSCAN8	Factor4	0.315539	Transcript
TCP11L2	Factor4	0.31543	Transcript
RNF169	Factor4	0.315424	Transcript
GRAMD1A	Factor4	0.315411	Transcript
FAM13A_Transcript	Factor4	0.315131	Transcript
SIRT3	Factor4	0.314967	Transcript
BOK	Factor4	0.314925	Transcript
KIAA1217	Factor4	0.314898	Transcript
GPR146	Factor4	0.314816	Transcript
SMG1	Factor4	0.314631	Transcript
ATL2	Factor4	0.314418	Transcript
TRHDE-AS1	Factor4	0.314237	Transcript
AC139887.2	Factor4	0.314038	Transcript
TRIM39	Factor4	0.313873	Transcript
ADAR	Factor4	0.313804	Transcript
GGT7	Factor4	0.31375	Transcript
HYI	Factor4	0.31362	Transcript
PARM1	Factor4	0.313589	Transcript
SH2D3C	Factor4	0.313457	Transcript
FRMD3	Factor4	0.313451	Transcript
IPO5P1	Factor4	0.313355	Transcript
GPAT3	Factor4	0.313276	Transcript
ZBTB48	Factor4	0.313187	Transcript
PJVK	Factor4	0.313178	Transcript
SRRT	Factor4	0.313092	Transcript
MIB2	Factor4	0.313005	Transcript
TECPR1	Factor4	0.312965	Transcript
STAG3L2	Factor4	0.312774	Transcript
HSF2	Factor4	0.312755	Transcript
ZKSCAN2-DT	Factor4	0.312577	Transcript
SLC25A38	Factor4	0.31242	Transcript
SLC25A25-AS1	Factor4	0.312419	Transcript
AL021368.2	Factor4	0.312162	Transcript
MIRLET7A1HG	Factor4	0.312132	Transcript
RRN3P1	Factor4	0.312053	Transcript
CCDC183-AS1	Factor4	0.31173	Transcript
AC110079.1	Factor4	0.311697	Transcript
CALCRL	Factor4	0.311542	Transcript
WDR24	Factor4	0.310978	Transcript
CLK4	Factor4	0.3109	Transcript
METTL17	Factor4	0.310884	Transcript
FBXO46	Factor4	0.310787	Transcript
RBM5	Factor4	0.31074	Transcript
MSH5	Factor4	0.310729	Transcript
TSEN2	Factor4	0.310494	Transcript
ASB16-AS1	Factor4	0.310452	Transcript
SEPTIN7P2	Factor4	0.310298	Transcript
PGGHG	Factor4	0.310013	Transcript
ARHGAP33	Factor4	0.310012	Transcript
LTO1	Factor4	0.310008	Transcript
ZNF354B	Factor4	0.309949	Transcript
AC099489.1	Factor4	0.30954	Transcript
MED13L	Factor4	0.309353	Transcript
WDR90	Factor4	0.309348	Transcript
MAMLD1	Factor4	0.309304	Transcript
ZFP62	Factor4	0.309055	Transcript
ZFP30	Factor4	0.30897	Transcript
CORO6	Factor4	0.308958	Transcript
MDC1	Factor4	0.30856	Transcript
MUS81	Factor4	0.308457	Transcript
ZNF780B	Factor4	0.30837	Transcript
ADIRF-AS1	Factor4	0.308198	Transcript
AL355388.1	Factor4	0.30814	Transcript
GARS1-DT	Factor4	0.308058	Transcript
MED16	Factor4	0.308025	Transcript
TUBE1	Factor4	0.30792	Transcript
RNF31_Transcript	Factor4	0.307896	Transcript
ARHGEF7	Factor4	0.307852	Transcript
WDTC1	Factor4	0.307641	Transcript
FHOD1	Factor4	0.307614	Transcript
PHLPP1	Factor4	0.307596	Transcript
SLC16A11	Factor4	0.307394	Transcript
RGMB_Transcript	Factor4	0.307175	Transcript
ACIN1	Factor4	0.306873	Transcript
ZNF169	Factor4	0.306828	Transcript
DOP1A	Factor4	0.306828	Transcript
CRBN	Factor4	0.306617	Transcript
GABRE	Factor4	0.306455	Transcript
ZCCHC8	Factor4	0.30637	Transcript
CENPC	Factor4	0.306349	Transcript
PCGF3	Factor4	0.306331	Transcript
XRN1	Factor4	0.306204	Transcript
ARHGAP19	Factor4	0.306107	Transcript
QRICH2	Factor4	0.305976	Transcript
AVL9	Factor4	0.30591	Transcript
DFFB	Factor4	0.30574	Transcript
IST1_Transcript	Factor4	0.305715	Transcript
MAP3K5_Transcript	Factor4	0.305713	Transcript
CHERP	Factor4	0.305539	Transcript
TINAGL1_Transcript	Factor4	0.305532	Transcript
ADCY4	Factor4	0.305329	Transcript
EHMT1	Factor4	0.305327	Transcript
N4BP2L1	Factor4	0.305291	Transcript
NPIPB4	Factor4	0.305151	Transcript
RFX3-AS1	Factor4	0.305021	Transcript
SEMA4B	Factor4	0.304946	Transcript
MOV10	Factor4	0.30493	Transcript
SAP30BP	Factor4	0.304761	Transcript
RAB40C	Factor4	0.304655	Transcript
AC006001.3	Factor4	0.304425	Transcript
INPP5E	Factor4	0.304054	Transcript
ACSS3	Factor4	0.303986	Transcript
PER1	Factor4	0.303835	Transcript
MDM4	Factor4	0.303562	Transcript
GOLGA8B	Factor4	0.303557	Transcript
KIAA1958	Factor4	0.303554	Transcript
PARP14	Factor4	0.303491	Transcript
NASP	Factor4	0.303279	Transcript
AATK	Factor4	0.303218	Transcript
AKAP8L	Factor4	0.303122	Transcript
DCAF8	Factor4	0.303003	Transcript
INTS1	Factor4	0.302866	Transcript
BRAF	Factor4	0.302849	Transcript
CLUHP3	Factor4	0.30265	Transcript
ARAP3	Factor4	0.30244	Transcript
RANBP10	Factor4	0.302346	Transcript
BTG2	Factor4	0.302182	Transcript
DENND11	Factor4	0.302155	Transcript
KCNC4_Transcript	Factor4	0.302032	Transcript
ZC3H4	Factor4	0.301864	Transcript
MPP3	Factor4	0.301638	Transcript
AC015871.3	Factor4	0.30149	Transcript
ITGA6_Transcript	Factor4	0.301238	Transcript
DYRK1A	Factor4	0.30115	Transcript
AL157935.3	Factor4	0.30115	Transcript
NOVA2	Factor4	0.301028	Transcript
PARP10	Factor4	0.300985	Transcript
ABCB9	Factor4	0.300977	Transcript
LTB4R	Factor4	0.300833	Transcript
NTRK3_Transcript	Factor4	0.300705	Transcript
NPR1_Transcript	Factor4	0.300703	Transcript
ODF2	Factor4	0.30063	Transcript
TMEM8B	Factor4	0.30049	Transcript
AJM1	Factor4	0.300216	Transcript
ZBTB25	Factor4	0.299961	Transcript
ACER2	Factor4	0.299905	Transcript
BRD8	Factor4	0.29979	Transcript
AC092910.3	Factor4	0.299782	Transcript
RNPC3	Factor4	0.299701	Transcript
NEURL1B	Factor4	0.299488	Transcript
NPEPPS	Factor4	0.299438	Transcript
SYT7	Factor4	0.299376	Transcript
PRRC2A	Factor4	0.299363	Transcript
PRR12	Factor4	0.299251	Transcript
ZNF460-AS1	Factor4	0.299238	Transcript
COL25A1	Factor4	0.299232	Transcript
ARMCX4	Factor4	0.299177	Transcript
ANO8	Factor4	0.298979	Transcript
NEIL1	Factor4	0.298951	Transcript
GAK	Factor4	0.298863	Transcript
AL591895.1	Factor4	0.298752	Transcript
ABLIM3	Factor4	0.298729	Transcript
CDK5RAP3_Transcript	Factor4	0.298586	Transcript
PEAR1_Transcript	Factor4	0.298482	Transcript
USP21	Factor4	0.298466	Transcript
CCNF	Factor4	0.298459	Transcript
MATR3	Factor4	0.298299	Transcript
PMM1	Factor4	0.298257	Transcript
AL162458.1	Factor4	0.298199	Transcript
SPATA13	Factor4	0.298159	Transcript
FAM117A	Factor4	0.298146	Transcript
DENND4B	Factor4	0.298034	Transcript
ZNF696	Factor4	0.297818	Transcript
ANO1	Factor4	0.297765	Transcript
GTPBP3	Factor4	0.297707	Transcript
SHANK2	Factor4	0.297674	Transcript
MARF1	Factor4	0.297646	Transcript
RASIP1	Factor4	0.297603	Transcript
XYLT2	Factor4	0.297554	Transcript
SHROOM1	Factor4	0.297472	Transcript
AL669831.1	Factor4	0.297409	Transcript
TMED2-DT	Factor4	0.297232	Transcript
ODF2L	Factor4	0.297054	Transcript
MYO18A	Factor4	0.296998	Transcript
RFX1	Factor4	0.29696	Transcript
PTOV1-AS2	Factor4	0.296949	Transcript
ARRB1	Factor4	0.296808	Transcript
ANAPC2	Factor4	0.296775	Transcript
CTBP2	Factor4	0.29662	Transcript
DIDO1	Factor4	0.29653	Transcript
AC012615.1	Factor4	0.296493	Transcript
CARD8	Factor4	0.296459	Transcript
ZKSCAN3	Factor4	0.296437	Transcript
BTN3A1	Factor4	0.29642	Transcript
MYO19	Factor4	0.296398	Transcript
ZNF594	Factor4	0.29622	Transcript
AL158206.1	Factor4	0.295816	Transcript
ALDH1L1-AS2	Factor4	0.295626	Transcript
TFAP4	Factor4	0.295578	Transcript
LRRC77P	Factor4	0.295495	Transcript
INTS11	Factor4	0.295401	Transcript
TAZ	Factor4	0.29537	Transcript
AC138207.8	Factor4	0.295259	Transcript
PDE2A	Factor4	0.295187	Transcript
NCOA3	Factor4	0.295046	Transcript
MET_Transcript	Factor4	0.294916	Transcript
GALT	Factor4	0.294858	Transcript
ZBTB18	Factor4	0.294839	Transcript
RNF44	Factor4	0.294812	Transcript
C11orf95	Factor4	0.294735	Transcript
BRWD1	Factor4	0.294534	Transcript
BRWD3	Factor4	0.294527	Transcript
RNF216P1	Factor4	0.294523	Transcript
AL136295.2	Factor4	0.294445	Transcript
AC010422.8	Factor4	0.29439	Transcript
MTERF4	Factor4	0.294288	Transcript
KRTCAP2	Factor4	0.294286	Transcript
STAMBPL1	Factor4	0.294272	Transcript
NMNAT2	Factor4	0.294154	Transcript
MCF2L	Factor4	0.293891	Transcript
TEP1	Factor4	0.293863	Transcript
MIR29B2CHG	Factor4	0.293702	Transcript
TTC34	Factor4	0.293637	Transcript
DNA2	Factor4	0.293573	Transcript
C2CD4C	Factor4	0.293548	Transcript
CNKSR2	Factor4	0.293548	Transcript
MYH3	Factor4	0.293535	Transcript
FAM98C	Factor4	0.293453	Transcript
SHFL	Factor4	0.293377	Transcript
AC011498.4	Factor4	0.293275	Transcript
TMEM204	Factor4	0.293263	Transcript
ACSS2	Factor4	0.293169	Transcript
SUPT20H	Factor4	0.293107	Transcript
ZNF517	Factor4	0.292755	Transcript
EIF4A1	Factor4	0.292729	Transcript
LIX1L	Factor4	0.292706	Transcript
PPIEL	Factor4	0.29265	Transcript
C17orf113	Factor4	0.292627	Transcript
POLR3A	Factor4	0.292607	Transcript
ZNF345	Factor4	0.292591	Transcript
ADA_Transcript	Factor4	0.292511	Transcript
PHF2	Factor4	0.292383	Transcript
KIAA0895L	Factor4	0.292381	Transcript
GPRASP2	Factor4	0.292257	Transcript
NRIP1	Factor4	0.292254	Transcript
AP001065.3	Factor4	0.292161	Transcript
AC245140.2	Factor4	0.292064	Transcript
HMGB2	Factor4	0.291931	Transcript
HLF	Factor4	0.291777	Transcript
PASK	Factor4	0.29173	Transcript
HLA-J	Factor4	0.291646	Transcript
LIMS2	Factor4	0.291639	Transcript
ZNF620	Factor4	0.291597	Transcript
HCG27	Factor4	0.291575	Transcript
GPR157	Factor4	0.291503	Transcript
PSMA3-AS1	Factor4	0.2913	Transcript
MDN1	Factor4	0.291255	Transcript
MORC3_Transcript	Factor4	0.291235	Transcript
NOSTRIN	Factor4	0.291212	Transcript
LINC00921	Factor4	0.291184	Transcript
AGAP11	Factor4	0.291182	Transcript
WNT3	Factor4	0.291162	Transcript
KIAA1109	Factor4	0.291129	Transcript
PFKFB3	Factor4	0.291076	Transcript
AGBL3	Factor4	0.29104	Transcript
LINC01002	Factor4	0.290803	Transcript
NPIPB3	Factor4	0.290763	Transcript
SUPV3L1	Factor4	0.290731	Transcript
CR381653.2	Factor4	0.290585	Transcript
DCUN1D2	Factor4	0.290566	Transcript
MED23	Factor4	0.29054	Transcript
RHOT2	Factor4	0.290473	Transcript
MTMR9LP	Factor4	0.290439	Transcript
NDOR1	Factor4	0.290357	Transcript
DIO3OS	Factor4	0.290264	Transcript
AIF1L_Transcript	Factor4	0.290256	Transcript
ERVK13-1	Factor4	0.290146	Transcript
TRIM24_Transcript	Factor4	0.290126	Transcript
MALT1	Factor4	0.290074	Transcript
MSL1	Factor4	0.289897	Transcript
FFAR2	Factor4	0.289807	Transcript
HLA-F	Factor4	0.289762	Transcript
ST6GALNAC2	Factor4	0.289747	Transcript
PDE8A	Factor4	0.289611	Transcript
TMEM120B	Factor4	0.28957	Transcript
N4BP2L2	Factor4	0.289541	Transcript
SETDB1	Factor4	0.289449	Transcript
MFSD14C	Factor4	0.28941	Transcript
AC092119.2	Factor4	0.28931	Transcript
TAP1	Factor4	0.28927	Transcript
PLAGL1	Factor4	0.289243	Transcript
MSL2	Factor4	0.289233	Transcript
SMURF1	Factor4	0.289214	Transcript
MARK3	Factor4	0.289134	Transcript
DHX58	Factor4	0.28908	Transcript
ENGASE	Factor4	0.289	Transcript
SETD1A	Factor4	0.288735	Transcript
PRRC2B	Factor4	0.288733	Transcript
MINDY1_Transcript	Factor4	0.288605	Transcript
TMOD4	Factor4	0.288544	Transcript
AP003120.1	Factor4	0.288535	Transcript
ZNF529	Factor4	0.288483	Transcript
SHPRH	Factor4	0.288422	Transcript
LBR_Transcript	Factor4	0.288414	Transcript
RNF138	Factor4	0.288288	Transcript
HSD17B8	Factor4	0.288223	Transcript
SIN3A	Factor4	0.288211	Transcript
ADCYAP1R1_Transcript	Factor4	0.288178	Transcript
AC104211.2	Factor4	0.28816	Transcript
SLC43A1	Factor4	0.288035	Transcript
NBEAL2	Factor4	0.287965	Transcript
MIEF2	Factor4	0.287872	Transcript
EIF1AD	Factor4	0.287775	Transcript
CNR1	Factor4	0.287768	Transcript
ZNF44	Factor4	0.287754	Transcript
PAM16	Factor4	0.287722	Transcript
DOC2GP	Factor4	0.287713	Transcript
DYRK3	Factor4	0.287697	Transcript
EPOR	Factor4	0.287691	Transcript
ABAT	Factor4	0.287603	Transcript
COX14	Factor4	0.287551	Transcript
WSB1	Factor4	0.287541	Transcript
TSC22D3	Factor4	0.287499	Transcript
STK25	Factor4	0.287461	Transcript
AC008969.1	Factor4	0.287362	Transcript
MAP3K4	Factor4	0.287354	Transcript
SPG11	Factor4	0.287288	Transcript
PCNX3	Factor4	0.287243	Transcript
ZADH2	Factor4	0.287199	Transcript
CLK2	Factor4	0.287094	Transcript
SMAD4	Factor4	0.286837	Transcript
SEPTIN4	Factor4	0.286799	Transcript
EBF4	Factor4	0.28675	Transcript
MDM1	Factor4	0.286633	Transcript
SPTB	Factor4	0.286605	Transcript
HIGD1B	Factor4	0.286586	Transcript
SPEF2	Factor4	0.286432	Transcript
KDM6A	Factor4	0.286413	Transcript
FAM47E	Factor4	0.286277	Transcript
LINC01359	Factor4	0.286206	Transcript
CSPG5_Transcript	Factor4	0.286081	Transcript
ERVK3-1	Factor4	0.28602	Transcript
FTX	Factor4	0.285798	Transcript
NDUFAF7	Factor4	0.285793	Transcript
IL1RAP_Transcript	Factor4	0.285549	Transcript
SYBU	Factor4	0.285527	Transcript
PTP4A3_Transcript	Factor4	0.285373	Transcript
ZNF236	Factor4	0.285226	Transcript
IL18R1_Transcript	Factor4	0.285141	Transcript
ZNF765	Factor4	0.285115	Transcript
ZNF783	Factor4	0.285052	Transcript
RCOR1_Transcript	Factor4	0.284921	Transcript
TSEN54	Factor4	0.284794	Transcript
MST1R	Factor4	0.284671	Transcript
MSANTD2	Factor4	0.284632	Transcript
SMPD4	Factor4	0.284564	Transcript
KDR_Transcript	Factor4	0.284496	Transcript
PSMB8-AS1	Factor4	0.284259	Transcript
KAT8	Factor4	0.284242	Transcript
TENM3-AS1	Factor4	0.284207	Transcript
HDAC9	Factor4	0.284194	Transcript
TMUB2	Factor4	0.284035	Transcript
ZNF853	Factor4	0.284008	Transcript
SCARF1_Transcript	Factor4	0.28377	Transcript
NCOA6	Factor4	0.283689	Transcript
PPP4R1L	Factor4	0.28365	Transcript
ZNF784	Factor4	0.283583	Transcript
SEMA6A	Factor4	0.283557	Transcript
ZNF699	Factor4	0.283509	Transcript
HSF1	Factor4	0.283451	Transcript
ZSCAN2	Factor4	0.283373	Transcript
HDAC1	Factor4	0.283235	Transcript
ZNF83	Factor4	0.283194	Transcript
OR7E13P	Factor4	0.283184	Transcript
COG1	Factor4	0.283136	Transcript
PDZD7	Factor4	0.282973	Transcript
SLC45A1	Factor4	0.282949	Transcript
HID1	Factor4	0.282683	Transcript
WDR73	Factor4	0.282615	Transcript
MCM9	Factor4	0.282584	Transcript
OSER1-DT	Factor4	0.282568	Transcript
AGO2	Factor4	0.282459	Transcript
AC025423.4	Factor4	0.282434	Transcript
CAMTA2	Factor4	0.282219	Transcript
NRN1	Factor4	0.282216	Transcript
PAIP2B_Transcript	Factor4	0.282174	Transcript
RRNAD1	Factor4	0.282171	Transcript
SIN3B	Factor4	0.282048	Transcript
AC009090.5	Factor4	0.281909	Transcript
CLCN2	Factor4	0.2819	Transcript
SLC7A6OS	Factor4	0.281696	Transcript
C6	Factor4	0.281669	Transcript
PCED1A	Factor4	0.281655	Transcript
NYNRIN	Factor4	0.28156	Transcript
ABCA3	Factor4	0.281542	Transcript
CCM2L	Factor4	0.281538	Transcript
NR2C1	Factor4	0.281258	Transcript
COG3	Factor4	0.28092	Transcript
TRMT2A	Factor4	0.280895	Transcript
AP000866.1	Factor4	0.280889	Transcript
IRAK2	Factor4	0.280879	Transcript
DOCK4	Factor4	0.280711	Transcript
GABBR1	Factor4	0.280661	Transcript
GIT1_Transcript	Factor4	0.280618	Transcript
ZNF304	Factor4	0.280535	Transcript
AGTR1	Factor4	0.280496	Transcript
TBC1D17_Transcript	Factor4	0.28049	Transcript
ZNF805	Factor4	0.280445	Transcript
ROBO4_Transcript	Factor4	0.280223	Transcript
ARHGEF1_Transcript	Factor4	0.280217	Transcript
SLFN12L	Factor4	0.280189	Transcript
RAVER2	Factor4	0.280143	Transcript
AC015911.8	Factor4	0.279989	Transcript
CENPV	Factor4	0.279868	Transcript
TRIB2	Factor4	0.279855	Transcript
CNTRL	Factor4	0.279824	Transcript
CROCCP2	Factor4	0.279638	Transcript
SORBS2	Factor4	0.279606	Transcript
SMIM10L2B	Factor4	0.279265	Transcript
CUL4A	Factor4	0.279245	Transcript
RUBCN	Factor4	0.279203	Transcript
DEPP1	Factor4	0.279189	Transcript
INPPL1_Transcript	Factor4	0.279135	Transcript
MAPK12	Factor4	0.279113	Transcript
ARHGEF17	Factor4	0.278937	Transcript
FNBP1L	Factor4	0.278829	Transcript
RHOB	Factor4	0.278825	Transcript
ZNF12	Factor4	0.278776	Transcript
ZNF785	Factor4	0.278697	Transcript
MFSD6	Factor4	0.278674	Transcript
HCG18	Factor4	0.278554	Transcript
PPWD1	Factor4	0.278214	Transcript
NELFB	Factor4	0.278211	Transcript
ESAM_Transcript	Factor4	0.278148	Transcript
MYCT1	Factor4	0.27813	Transcript
STK36	Factor4	0.27809	Transcript
GNRH1	Factor4	0.277952	Transcript
TRABD	Factor4	0.277897	Transcript
APBB3	Factor4	0.277885	Transcript
ATRIP	Factor4	0.277814	Transcript
CRTC3	Factor4	0.277671	Transcript
SIX5	Factor4	0.277649	Transcript
MST1L	Factor4	0.277628	Transcript
ZNF311	Factor4	0.277612	Transcript
AC074141.1	Factor4	0.277611	Transcript
LRCH3	Factor4	0.277597	Transcript
ZNF496	Factor4	0.277457	Transcript
EIF3J-DT	Factor4	0.277298	Transcript
ARHGEF16	Factor4	0.277295	Transcript
NSD1	Factor4	0.277266	Transcript
PKP2	Factor4	0.277122	Transcript
PLPP2	Factor4	0.27706	Transcript
AP006621.5	Factor4	0.27702	Transcript
PRODH	Factor4	0.276887	Transcript
AC092070.2	Factor4	0.27688	Transcript
ANKRD29	Factor4	0.276846	Transcript
GSTM2	Factor4	0.276835	Transcript
NRK	Factor4	0.27682	Transcript
LYST	Factor4	0.27662	Transcript
ELP2	Factor4	0.27661	Transcript
DENND2A	Factor4	0.276474	Transcript
RBMS2	Factor4	0.276291	Transcript
MGAT4A	Factor4	0.276194	Transcript
CEACAM1_Transcript	Factor4	0.27614	Transcript
ABHD18	Factor4	0.275993	Transcript
AP003068.2	Factor4	0.275905	Transcript
CERK	Factor4	0.275837	Transcript
DDX60	Factor4	0.27563	Transcript
S100A1	Factor4	0.275379	Transcript
CAPN10	Factor4	0.275326	Transcript
GRINA	Factor4	0.275294	Transcript
PPM1F_Transcript	Factor4	0.275289	Transcript
TMEM131	Factor4	0.275272	Transcript
UNC13D	Factor4	0.275193	Transcript
HECA	Factor4	0.275193	Transcript
RANBP17	Factor4	0.275187	Transcript
BPHL	Factor4	0.275128	Transcript
EXOC3L1	Factor4	0.275098	Transcript
TULP3	Factor4	0.27507	Transcript
H3-3B	Factor4	0.274993	Transcript
NEU3	Factor4	0.274915	Transcript
DDX58_Transcript	Factor4	0.274825	Transcript
SLC27A1	Factor4	0.274758	Transcript
SP1	Factor4	0.274673	Transcript
ILKAP	Factor4	0.274659	Transcript
L3MBTL4	Factor4	0.274595	Transcript
SEMA6D	Factor4	0.274588	Transcript
TM2D3	Factor4	0.274446	Transcript
SHE	Factor4	0.274433	Transcript
ZNF471	Factor4	0.274268	Transcript
IFI44L	Factor4	0.274181	Transcript
ZNF595	Factor4	0.274105	Transcript
DNMT3A	Factor4	0.274094	Transcript
NFAT5	Factor4	0.274061	Transcript
OSBPL5	Factor4	0.27395	Transcript
GTF3C3	Factor4	0.273901	Transcript
ZNF8	Factor4	0.273857	Transcript
CEP68	Factor4	0.273853	Transcript
MST1_Transcript	Factor4	0.273808	Transcript
PPT2	Factor4	0.2738	Transcript
SNHG1	Factor4	0.273795	Transcript
TSPAN9	Factor4	0.273768	Transcript
BAALC	Factor4	0.273668	Transcript
MKNK2	Factor4	0.273206	Transcript
PLEKHJ1	Factor4	0.27315	Transcript
MYH7B_Transcript	Factor4	0.273149	Transcript
TIAL1	Factor4	0.27311	Transcript
C17orf67	Factor4	0.273	Transcript
NOL12	Factor4	0.272821	Transcript
CABP1	Factor4	0.272807	Transcript
METTL3	Factor4	0.272762	Transcript
TJP2	Factor4	0.272714	Transcript
GMCL1	Factor4	0.272644	Transcript
CLEC16A	Factor4	0.272606	Transcript
USP3	Factor4	0.272594	Transcript
JAG2	Factor4	0.27256	Transcript
DPY19L1P1	Factor4	0.272547	Transcript
ADNP	Factor4	0.272457	Transcript
ANKRD20A11P	Factor4	0.272441	Transcript
ZNF343	Factor4	0.272341	Transcript
SP4	Factor4	0.272339	Transcript
FAM126B	Factor4	0.272197	Transcript
CRHBP_Transcript	Factor4	0.272077	Transcript
AC010201.2	Factor4	0.271994	Transcript
FAM241A	Factor4	0.271884	Transcript
ZBTB11	Factor4	0.271674	Transcript
ZNF580	Factor4	0.271643	Transcript
ZNF692	Factor4	0.271616	Transcript
LTB4R2	Factor4	0.271582	Transcript
TEK_Transcript	Factor4	0.271474	Transcript
AC068205.2	Factor4	0.271405	Transcript
LINC02587	Factor4	0.271377	Transcript
CAHM	Factor4	0.271353	Transcript
TRAF1	Factor4	0.271338	Transcript
MFSD4A	Factor4	0.271107	Transcript
STARD9	Factor4	0.271075	Transcript
ORMDL3	Factor4	0.271036	Transcript
OSBPL7	Factor4	0.270985	Transcript
WHRN	Factor4	0.270925	Transcript
CTTNBP2	Factor4	0.270685	Transcript
MTO1	Factor4	0.270653	Transcript
LIMK2	Factor4	0.270628	Transcript
ALDH1L1	Factor4	0.270529	Transcript
ATG4D	Factor4	0.270479	Transcript
DMAP1	Factor4	0.270462	Transcript
CSNK1G2	Factor4	0.270289	Transcript
HCFC1	Factor4	0.270278	Transcript
NSUN5P1	Factor4	0.270236	Transcript
MHENCR	Factor4	0.270196	Transcript
IFI44	Factor4	0.270136	Transcript
CD2AP_Transcript	Factor4	0.270104	Transcript
ACVR1C	Factor4	0.269983	Transcript
ZER1	Factor4	0.269982	Transcript
CSAD	Factor4	0.26993	Transcript
MRPS2	Factor4	0.269891	Transcript
CXXC4	Factor4	0.269858	Transcript
RXRB	Factor4	0.269805	Transcript
PHC3	Factor4	0.269693	Transcript
L2HGDH	Factor4	0.269692	Transcript
TPCN2	Factor4	0.269659	Transcript
SPPL2B	Factor4	0.269593	Transcript
SCAF8	Factor4	0.269555	Transcript
ZNF354C	Factor4	0.269553	Transcript
CDC14A	Factor4	0.26951	Transcript
CCDC93	Factor4	0.269399	Transcript
MON2	Factor4	0.26936	Transcript
ZNF875	Factor4	0.269311	Transcript
E4F1	Factor4	0.269221	Transcript
RPRD1B	Factor4	0.269199	Transcript
DRD4	Factor4	0.269147	Transcript
ZNF606	Factor4	0.269127	Transcript
MAML1	Factor4	0.26896	Transcript
CCT6P1	Factor4	0.268836	Transcript
SPEN	Factor4	0.26876	Transcript
GTF2IRD2B	Factor4	0.268735	Transcript
AUTS2	Factor4	0.268549	Transcript
ZNF16	Factor4	0.268536	Transcript
TRPV1	Factor4	0.268375	Transcript
TBC1D20	Factor4	0.268365	Transcript
AQP7P1	Factor4	0.268361	Transcript
PRKAG2-AS1	Factor4	0.268355	Transcript
GIMAP1	Factor4	0.268332	Transcript
HDGFL2_Transcript	Factor4	0.268161	Transcript
AGO3	Factor4	0.267925	Transcript
PLXNB3_Transcript	Factor4	0.267861	Transcript
ZNF37BP	Factor4	0.267801	Transcript
WARS2-AS1	Factor4	0.267658	Transcript
ALOX12-AS1	Factor4	0.26757	Transcript
LOXHD1	Factor4	0.267568	Transcript
TTLL10-AS1	Factor4	0.267558	Transcript
NR2C2	Factor4	0.267465	Transcript
SSH2	Factor4	0.267463	Transcript
GRPEL2	Factor4	0.267454	Transcript
PARP12	Factor4	0.267302	Transcript
ITPRIPL1	Factor4	0.267031	Transcript
CD40_Transcript	Factor4	0.266975	Transcript
STOM	Factor4	0.266901	Transcript
ENTPD3	Factor4	0.266831	Transcript
RC3H1	Factor4	0.266739	Transcript
TWIST1	Factor4	0.266697	Transcript
HINFP	Factor4	0.266653	Transcript
ZNF836	Factor4	0.26659	Transcript
TRIM22	Factor4	0.26651	Transcript
CLEC14A_Transcript	Factor4	0.266444	Transcript
RXRA	Factor4	0.26639	Transcript
AGO4	Factor4	0.266368	Transcript
NOXA1	Factor4	0.266281	Transcript
GIMAP6	Factor4	0.266233	Transcript
EPN2	Factor4	0.266187	Transcript
BATF2	Factor4	0.266111	Transcript
MEF2D	Factor4	0.266056	Transcript
ZNF655	Factor4	0.265881	Transcript
ZCCHC14	Factor4	0.265678	Transcript
SFXN2	Factor4	0.265674	Transcript
KCTD7	Factor4	0.265672	Transcript
LINC00115	Factor4	0.265571	Transcript
KAT7	Factor4	0.265371	Transcript
SNAPC4	Factor4	0.26528	Transcript
PDE3A	Factor4	0.265194	Transcript
KDM1A	Factor4	0.265154	Transcript
TRA2A	Factor4	0.265119	Transcript
QSOX2	Factor4	0.265084	Transcript
HOXB6	Factor4	0.265067	Transcript
ZNF717	Factor4	0.265047	Transcript
ATXN7	Factor4	0.265026	Transcript
ACTR5	Factor4	0.265018	Transcript
AL157392.3	Factor4	0.26501	Transcript
KIFC2	Factor4	0.264999	Transcript
KLHL3	Factor4	0.26498	Transcript
TTC9C	Factor4	0.264951	Transcript
REC8	Factor4	0.264934	Transcript
CSRNP1	Factor4	0.264832	Transcript
AC009533.1	Factor4	0.264779	Transcript
CNTNAP3	Factor4	0.264661	Transcript
ENPEP_Transcript	Factor4	0.264602	Transcript
DTNB_Transcript	Factor4	0.26459	Transcript
TDRP	Factor4	0.26448	Transcript
EFS	Factor4	0.264436	Transcript
SYNGAP1	Factor4	0.264408	Transcript
LUC7L	Factor4	0.264268	Transcript
KLRD1_Transcript	Factor4	0.264188	Transcript
C19orf25	Factor4	0.264007	Transcript
GEMIN4	Factor4	0.264	Transcript
NFXL1	Factor4	0.263903	Transcript
ZNF451	Factor4	0.263792	Transcript
BMP6	Factor4	0.263709	Transcript
LINC01844	Factor4	0.263534	Transcript
RGL2	Factor4	0.263458	Transcript
LRIG1_Transcript	Factor4	0.263367	Transcript
IQSEC3	Factor4	0.263357	Transcript
HDAC6	Factor4	0.263356	Transcript
LIFR-AS1	Factor4	0.263313	Transcript
SIRT1	Factor4	0.263243	Transcript
LNX2	Factor4	0.263237	Transcript
ZBP1_Transcript	Factor4	0.263109	Transcript
AQP7	Factor4	0.263034	Transcript
EPB41L4A-AS1	Factor4	0.262908	Transcript
SZT2	Factor4	0.262857	Transcript
CDS2	Factor4	0.262818	Transcript
DBF4B	Factor4	0.262684	Transcript
GPCPD1	Factor4	0.262618	Transcript
RCL1	Factor4	0.262536	Transcript
ZNF577	Factor4	0.262518	Transcript
MBL1P	Factor4	0.262456	Transcript
PRPF39	Factor4	0.262435	Transcript
CRYGS	Factor4	0.262418	Transcript
SPATA6L	Factor4	0.262367	Transcript
FUS_Transcript	Factor4	0.262351	Transcript
ACSF3	Factor4	0.262342	Transcript
TP53INP1	Factor4	0.262303	Transcript
SETD6	Factor4	0.262292	Transcript
SBNO2	Factor4	0.262245	Transcript
ILF3	Factor4	0.262129	Transcript
ZNF711	Factor4	0.262124	Transcript
SRCIN1	Factor4	0.262003	Transcript
HSPA12B	Factor4	0.261979	Transcript
LINC02289	Factor4	0.261792	Transcript
AC099791.2	Factor4	0.261764	Transcript
ADGRL4	Factor4	0.26169	Transcript
GPBP1	Factor4	0.261655	Transcript
CLEC1A_Transcript	Factor4	0.261355	Transcript
CCDC17	Factor4	0.261284	Transcript
KNTC1	Factor4	0.261082	Transcript
ARHGAP32	Factor4	0.261076	Transcript
CRTC2	Factor4	0.260966	Transcript
ATXN1	Factor4	0.260658	Transcript
APOB_Transcript	Factor4	0.260535	Transcript
PLAG1	Factor4	0.260491	Transcript
GCNA	Factor4	0.260443	Transcript
ZNF136	Factor4	0.260433	Transcript
PLAGL2	Factor4	0.260378	Transcript
GPT2	Factor4	0.260328	Transcript
CADM1	Factor4	0.260281	Transcript
NSD2	Factor4	0.26012	Transcript
ZNF425	Factor4	0.260087	Transcript
DLG5	Factor4	0.25987	Transcript
SPRY2_Transcript	Factor4	0.259808	Transcript
PCNX1	Factor4	0.259806	Transcript
FAM122B	Factor4	0.259755	Transcript
PYGM	Factor4	0.259535	Transcript
SLC6A8	Factor4	0.259491	Transcript
CEP350	Factor4	0.25941	Transcript
ZNF280D	Factor4	0.259357	Transcript
ZXDA	Factor4	0.259342	Transcript
FOXP2	Factor4	0.259297	Transcript
TRIM66	Factor4	0.259283	Transcript
TTBK2	Factor4	0.259248	Transcript
PRDM2	Factor4	0.259241	Transcript
AC139795.1	Factor4	0.259093	Transcript
ZNF483	Factor4	0.259032	Transcript
ALG13	Factor4	0.258763	Transcript
SPRED2	Factor4	0.258725	Transcript
SNHG14	Factor4	0.258496	Transcript
PARGP1	Factor4	0.258457	Transcript
ISLR2_Transcript	Factor4	0.258258	Transcript
SNHG22	Factor4	0.258258	Transcript
MST1P2	Factor4	0.258243	Transcript
SF3B1	Factor4	0.258063	Transcript
PIAS4	Factor4	0.257917	Transcript
AKNA	Factor4	0.257914	Transcript
SNTG2-AS1	Factor4	0.257905	Transcript
GOPC_Transcript	Factor4	0.257731	Transcript
HRC_Transcript	Factor4	0.25751	Transcript
ZBTB26	Factor4	0.257466	Transcript
DDX12P	Factor4	0.257406	Transcript
AL662844.4	Factor4	0.257296	Transcript
CYTH3	Factor4	0.257181	Transcript
GSDMD	Factor4	0.257115	Transcript
CTDSPL2	Factor4	0.257091	Transcript
WDR86-AS1	Factor4	0.257074	Transcript
EXOC7	Factor4	0.256988	Transcript
OPLAH_Transcript	Factor4	0.256977	Transcript
MSTO2P	Factor4	0.256966	Transcript
AC008764.8	Factor4	0.256953	Transcript
GPHN	Factor4	0.256924	Transcript
RAB24	Factor4	0.256822	Transcript
APOL3	Factor4	0.256797	Transcript
AFG3L1P	Factor4	0.25665	Transcript
SLC25A45	Factor4	0.256639	Transcript
ANKRD52	Factor4	0.256586	Transcript
RGS12	Factor4	0.256574	Transcript
CSNK1E	Factor4	0.256553	Transcript
ODF3B	Factor4	0.256424	Transcript
AC012291.3	Factor4	0.256328	Transcript
TMOD1	Factor4	0.256291	Transcript
ZNF491	Factor4	0.25621	Transcript
SH3GLB2_Transcript	Factor4	0.255882	Transcript
ZNF608	Factor4	0.255811	Transcript
LINC02604	Factor4	0.25579	Transcript
AFF1	Factor4	0.25578	Transcript
PLCL2	Factor4	0.255616	Transcript
AC009404.1	Factor4	0.255585	Transcript
FAHD2B	Factor4	0.255535	Transcript
AL158212.2	Factor4	0.25552	Transcript
TANC2	Factor4	0.255416	Transcript
PI4KAP2	Factor4	0.255349	Transcript
DGKH	Factor4	0.255332	Transcript
CDNF_Transcript	Factor4	0.255098	Transcript
RNF217-AS1	Factor4	0.255087	Transcript
C2orf92	Factor4	0.255062	Transcript
ZNF334	Factor4	0.255038	Transcript
ZSCAN18	Factor4	0.254968	Transcript
DMKN	Factor4	0.254952	Transcript
CDK2	Factor4	0.254948	Transcript
AC020917.4	Factor4	0.254862	Transcript
PTBP2	Factor4	0.254802	Transcript
ZNF7	Factor4	0.254665	Transcript
AL353763.2	Factor4	0.254633	Transcript
ATOH8	Factor4	0.254621	Transcript
CCR10	Factor4	0.254571	Transcript
CDK12	Factor4	0.254531	Transcript
CDH5_Transcript	Factor4	0.254528	Transcript
RBM17_Transcript	Factor4	0.254513	Transcript
CARD10	Factor4	0.254442	Transcript
TPT1-AS1	Factor4	0.25439	Transcript
TRDC	Factor4	0.254302	Transcript
CEP72	Factor4	0.254295	Transcript
SOCS7	Factor4	0.254241	Transcript
KAT2A	Factor4	0.254132	Transcript
PGAM2	Factor4	0.254026	Transcript
F8	Factor4	0.253945	Transcript
CTH	Factor4	0.25389	Transcript
FPGS	Factor4	0.253757	Transcript
EXD3	Factor4	0.253559	Transcript
FBXO11	Factor4	0.253502	Transcript
BCL6	Factor4	0.253499	Transcript
CEL	Factor4	0.253442	Transcript
ATF7-NPFF	Factor4	0.253408	Transcript
ZNF337	Factor4	0.253253	Transcript
DTX3L	Factor4	0.253143	Transcript
AKR1E2	Factor4	0.253015	Transcript
ATXN3_Transcript	Factor4	0.252981	Transcript
PPM1D	Factor4	0.252976	Transcript
H1-10	Factor4	0.252972	Transcript
KSR1	Factor4	0.252653	Transcript
NBEA	Factor4	0.252528	Transcript
CCDC130	Factor4	0.252521	Transcript
IRF3	Factor4	0.252457	Transcript
CPLANE1	Factor4	0.252403	Transcript
HERC6	Factor4	0.252384	Transcript
HYPK	Factor4	0.252356	Transcript
CENPJ	Factor4	0.252338	Transcript
MORN1	Factor4	0.252307	Transcript
PNN	Factor4	0.252234	Transcript
CROCC	Factor4	0.252078	Transcript
TPRN	Factor4	0.251927	Transcript
AP4B1	Factor4	0.25187	Transcript
PHF7	Factor4	0.251752	Transcript
MAPKBP1	Factor4	0.251718	Transcript
PHKA1	Factor4	0.251414	Transcript
TRIM4	Factor4	0.251378	Transcript
ZBTB45	Factor4	0.25129	Transcript
ZNF764	Factor4	0.251261	Transcript
HDAC7	Factor4	0.251126	Transcript
ZSCAN25	Factor4	0.251055	Transcript
STARD8	Factor4	0.250984	Transcript
CENPT	Factor4	0.250944	Transcript
RBM20	Factor4	0.250941	Transcript
TCF7L1	Factor4	0.250815	Transcript
TMEM154	Factor4	0.250773	Transcript
AMY2B_Transcript	Factor4	0.250766	Transcript
POMT1	Factor4	0.25074	Transcript
AC069224.2	Factor4	0.250691	Transcript
PER3	Factor4	0.250653	Transcript
SUZ12P1	Factor4	0.250548	Transcript
FAM229A	Factor4	0.250539	Transcript
GOLGA1	Factor4	0.250532	Transcript
TLNRD1	Factor4	0.250494	Transcript
HYAL1_Transcript	Factor4	0.250351	Transcript
ZNF431	Factor4	0.250344	Transcript
PPP1R16A	Factor4	0.250278	Transcript
VPS13C	Factor4	0.250277	Transcript
MACROD1	Factor4	0.25027	Transcript
POT1	Factor4	0.250221	Transcript
MARCHF8	Factor4	0.250215	Transcript
HEY1	Factor4	0.250081	Transcript
SPIRE2	Factor4	0.249682	Transcript
CALCOCO2_Transcript	Factor4	0.249681	Transcript
LAMTOR5-AS1	Factor4	0.249605	Transcript
ATG4B	Factor4	0.249598	Transcript
IRF7	Factor4	0.249589	Transcript
PRPF8	Factor4	0.249428	Transcript
STAT5A	Factor4	0.249209	Transcript
ATXN7L1	Factor4	0.249014	Transcript
HMGN2P15	Factor4	0.248998	Transcript
C1orf21	Factor4	0.248997	Transcript
KIF9-AS1	Factor4	0.248993	Transcript
AC254633.1	Factor4	0.248984	Transcript
BNIP3L_Transcript	Factor4	0.248977	Transcript
HARS2	Factor4	0.248956	Transcript
ATG14	Factor4	0.248956	Transcript
TRRAP	Factor4	0.248936	Transcript
SFT2D3	Factor4	0.248874	Transcript
NOTCH1_Transcript	Factor4	0.248861	Transcript
C6orf163	Factor4	0.248696	Transcript
DGCR2	Factor4	0.248592	Transcript
MAP2K5	Factor4	0.248562	Transcript
UIMC1	Factor4	0.248378	Transcript
MED17	Factor4	0.248305	Transcript
ADCY10P1	Factor4	0.248304	Transcript
NFATC2IP	Factor4	0.248219	Transcript
TMEM259	Factor4	0.248168	Transcript
PRDM16	Factor4	0.248122	Transcript
TNK2	Factor4	0.248038	Transcript
AP000787.1	Factor4	0.247941	Transcript
PATL2	Factor4	0.247874	Transcript
OAS3	Factor4	0.247804	Transcript
AP001094.2	Factor4	0.247729	Transcript
PIP4P1	Factor4	0.247723	Transcript
SMAGP	Factor4	0.247704	Transcript
CD320	Factor4	0.247505	Transcript
MAP3K11	Factor4	0.247412	Transcript
TMEM198	Factor4	0.247367	Transcript
CMPK2	Factor4	0.247339	Transcript
CX3CL1_Transcript	Factor4	0.247264	Transcript
NBPF12	Factor4	0.247162	Transcript
PAXIP1-AS1	Factor4	0.24702	Transcript
AL031282.2	Factor4	0.246937	Transcript
SNAI3-AS1	Factor4	0.246899	Transcript
GPRC5B	Factor4	0.24674	Transcript
KCTD13	Factor4	0.246716	Transcript
UBE3B	Factor4	0.246672	Transcript
ZNF324B	Factor4	0.246311	Transcript
TMEM72-AS1	Factor4	0.24627	Transcript
ISG20	Factor4	0.246106	Transcript
ZNF397	Factor4	0.246051	Transcript
CNTNAP1	Factor4	0.246044	Transcript
CISH	Factor4	0.246039	Transcript
IFI27	Factor4	0.245981	Transcript
KLHL28	Factor4	0.245969	Transcript
IGSF8_Transcript	Factor4	0.245959	Transcript
AC025048.2	Factor4	0.245958	Transcript
STAT2_Transcript	Factor4	0.245862	Transcript
AC100793.4	Factor4	0.245792	Transcript
NDUFA10	Factor4	0.245771	Transcript
PTOV1	Factor4	0.245735	Transcript
TCF20	Factor4	0.245711	Transcript
CFAP44	Factor4	0.245698	Transcript
EIF2B5	Factor4	0.245685	Transcript
MXI1	Factor4	0.245489	Transcript
WDR19	Factor4	0.245486	Transcript
N4BP3	Factor4	0.245477	Transcript
ZNF782	Factor4	0.245474	Transcript
BCL9	Factor4	0.245457	Transcript
RABGAP1	Factor4	0.245339	Transcript
SLC35E2A	Factor4	0.245257	Transcript
SEPSECS	Factor4	0.245175	Transcript
BST2_Transcript	Factor4	0.245046	Transcript
AACS	Factor4	0.244847	Transcript
LRCH1	Factor4	0.244805	Transcript
SWT1	Factor4	0.244793	Transcript
CNNM2	Factor4	0.244668	Transcript
SAMD9L_Transcript	Factor4	0.24464	Transcript
KCNMB3	Factor4	0.2446	Transcript
PIAS3	Factor4	0.244579	Transcript
RAP1GAP2	Factor4	0.244557	Transcript
ACVRL1_Transcript	Factor4	0.244555	Transcript
TMEM52	Factor4	0.244535	Transcript
FAM219B	Factor4	0.244437	Transcript
AC048382.5	Factor4	0.244426	Transcript
AC011346.1	Factor4	0.244417	Transcript
MTARC2	Factor4	0.244364	Transcript
KCNJ15	Factor4	0.244279	Transcript
AP001267.3	Factor4	0.244276	Transcript
PICK1	Factor4	0.244171	Transcript
PMS1_Transcript	Factor4	0.244126	Transcript
SARM1	Factor4	0.24407	Transcript
DONSON	Factor4	0.244029	Transcript
FIRRE	Factor4	0.24401	Transcript
GATA2	Factor4	0.243911	Transcript
REPS1_Transcript	Factor4	0.243908	Transcript
SNHG10	Factor4	0.24374	Transcript
ANG_Transcript	Factor4	0.243637	Transcript
CYHR1	Factor4	0.243566	Transcript
PCK2	Factor4	0.243543	Transcript
LIMD1	Factor4	0.243497	Transcript
VPS51	Factor4	0.243445	Transcript
TRANK1	Factor4	0.243406	Transcript
CACHD1	Factor4	0.243376	Transcript
BAIAP2L1	Factor4	0.243201	Transcript
HELZ	Factor4	0.243168	Transcript
RIC3	Factor4	0.243125	Transcript
ZNF581	Factor4	0.24306	Transcript
CDKN1C	Factor4	0.243014	Transcript
CUL7	Factor4	0.243005	Transcript
CNOT10	Factor4	0.24266	Transcript
CABLES2	Factor4	0.242605	Transcript
RORB	Factor4	0.242576	Transcript
DVL2	Factor4	0.242562	Transcript
KLF9	Factor4	0.24248	Transcript
CAPN2	Factor4	0.242478	Transcript
PCM1	Factor4	0.242376	Transcript
FBXW5	Factor4	0.242338	Transcript
BCLAF1	Factor4	0.242269	Transcript
TIAF1	Factor4	0.242224	Transcript
PCNT	Factor4	0.242169	Transcript
AC012676.5	Factor4	0.242145	Transcript
ZNF585A	Factor4	0.242076	Transcript
NEK3	Factor4	0.24204	Transcript
ANKRA2_Transcript	Factor4	0.241989	Transcript
ACTR1B	Factor4	0.24196	Transcript
FLCN	Factor4	0.24187	Transcript
CASP10	Factor4	0.241795	Transcript
AC022532.1	Factor4	0.24176	Transcript
SCAF4	Factor4	0.241672	Transcript
CDC34	Factor4	0.24163	Transcript
AC004890.2	Factor4	0.241611	Transcript
TUBGCP2	Factor4	0.241568	Transcript
AC110048.2	Factor4	0.241538	Transcript
AP5B1	Factor4	0.241463	Transcript
ZNF337-AS1	Factor4	0.24138	Transcript
LINC01305	Factor4	0.241273	Transcript
PDE4D_Transcript	Factor4	0.241246	Transcript
SFPQ	Factor4	0.241221	Transcript
KRI1	Factor4	0.241192	Transcript
ZFYVE27	Factor4	0.241186	Transcript
PIP5K1A	Factor4	0.241161	Transcript
MZF1	Factor4	0.241161	Transcript
RMND5B	Factor4	0.241138	Transcript
SETD5	Factor4	0.241126	Transcript
GTPBP2_Transcript	Factor4	0.241108	Transcript
CYYR1	Factor4	0.240949	Transcript
ADAMTS9-AS1	Factor4	0.240908	Transcript
POLR2J4	Factor4	0.24084	Transcript
MBD1	Factor4	0.240826	Transcript
PLEKHM1P1	Factor4	0.240805	Transcript
ZNF519	Factor4	0.240674	Transcript
WRAP73	Factor4	0.240599	Transcript
TENT4A	Factor4	0.240564	Transcript
TSC22D1_Transcript	Factor4	0.240512	Transcript
SDHAP3	Factor4	0.240292	Transcript
STX16_Transcript	Factor4	0.240283	Transcript
LINC00926	Factor4	0.24024	Transcript
PON3_Transcript	Factor4	0.240227	Transcript
H1FX-AS1	Factor4	0.240182	Transcript
HERC2	Factor4	0.240172	Transcript
SEC61A2	Factor4	0.240137	Transcript
EP400P1	Factor4	0.240088	Transcript
GGA3	Factor4	0.24004	Transcript
TIMM29	Factor4	0.240035	Transcript
FGFR1OP	Factor4	0.239925	Transcript
LINC01786	Factor4	0.239886	Transcript
MAN2A2	Factor4	0.239775	Transcript
AC005674.2	Factor4	0.239773	Transcript
CKB_Transcript	Factor4	0.23977	Transcript
ABR	Factor4	0.239571	Transcript
MKS1	Factor4	0.23956	Transcript
NUP58	Factor4	0.239548	Transcript
ESR2	Factor4	0.239532	Transcript
ESR1	Factor4	0.239526	Transcript
GRB10	Factor4	0.23946	Transcript
CCDC84	Factor4	0.239447	Transcript
ZNRD2-AS1	Factor4	0.23942	Transcript
SPTLC2	Factor4	0.239383	Transcript
KLLN	Factor4	0.239343	Transcript
OVGP1	Factor4	0.23922	Transcript
RNF38	Factor4	0.239112	Transcript
MARCHF6	Factor4	0.23911	Transcript
STXBP6	Factor4	0.239056	Transcript
DNAJB2_Transcript	Factor4	0.238826	Transcript
BIRC6	Factor4	0.238823	Transcript
ZNF766	Factor4	0.238747	Transcript
TP53I13	Factor4	0.238665	Transcript
NT5DC3	Factor4	0.238513	Transcript
FGF22	Factor4	0.238513	Transcript
FXYD1	Factor4	0.23844	Transcript
DHPS_Transcript	Factor4	0.238208	Transcript
SNHG20	Factor4	0.238095	Transcript
RAI2	Factor4	0.237915	Transcript
TSPAN18	Factor4	0.23774	Transcript
PBX2	Factor4	0.237716	Transcript
SIRT7	Factor4	0.237671	Transcript
FAM117B	Factor4	0.237633	Transcript
C1orf174	Factor4	0.237536	Transcript
PCSK4	Factor4	0.237524	Transcript
NAT8L	Factor4	0.237499	Transcript
IL17RC	Factor4	0.237476	Transcript
BAG6_Transcript	Factor4	0.237441	Transcript
FGFRL1	Factor4	0.23733	Transcript
MTBP	Factor4	0.23733	Transcript
FAM161A	Factor4	0.237289	Transcript
VRK3	Factor4	0.237248	Transcript
DACH1	Factor4	0.237243	Transcript
SLC10A6	Factor4	0.237219	Transcript
MTA1	Factor4	0.237189	Transcript
EGFEM1P	Factor4	0.237158	Transcript
LCAT_Transcript	Factor4	0.237056	Transcript
ZNF862	Factor4	0.236966	Transcript
DND1	Factor4	0.236954	Transcript
AL356534.1	Factor4	0.236893	Transcript
METTL22	Factor4	0.236892	Transcript
SMAD1_Transcript	Factor4	0.236872	Transcript
EPM2AIP1	Factor4	0.236789	Transcript
WBP1	Factor4	0.236779	Transcript
N4BP1	Factor4	0.236525	Transcript
UCN	Factor4	0.236497	Transcript
CEP120	Factor4	0.236433	Transcript
KLF3	Factor4	0.23643	Transcript
TM4SF18	Factor4	0.2364	Transcript
COX19	Factor4	0.236378	Transcript
THAP3	Factor4	0.236335	Transcript
SLC12A7	Factor4	0.236307	Transcript
TET2	Factor4	0.236273	Transcript
RSRC2	Factor4	0.23627	Transcript
RBCK1	Factor4	0.236016	Transcript
CLK1	Factor4	0.235976	Transcript
ZNF740	Factor4	0.235923	Transcript
LINC00265	Factor4	0.235908	Transcript
NBPF9	Factor4	0.235806	Transcript
TYW5	Factor4	0.235783	Transcript
ANXA2R	Factor4	0.235752	Transcript
ZMIZ2	Factor4	0.23575	Transcript
C11orf54	Factor4	0.235748	Transcript
ACTR3B	Factor4	0.235663	Transcript
SCLT1	Factor4	0.235644	Transcript
PTPRK_Transcript	Factor4	0.23563	Transcript
HOXC-AS1	Factor4	0.2356	Transcript
KDM3B	Factor4	0.235458	Transcript
TRAF6	Factor4	0.235438	Transcript
PPM1K	Factor4	0.235379	Transcript
RBSN	Factor4	0.235328	Transcript
PODXL_Transcript	Factor4	0.235309	Transcript
TMEM38A	Factor4	0.235287	Transcript
SRCAP	Factor4	0.235062	Transcript
PLEKHG4	Factor4	0.23498	Transcript
FRMD1	Factor4	0.23495	Transcript
CNTD2	Factor4	0.234878	Transcript
SNED1_Transcript	Factor4	0.234781	Transcript
LRRC47	Factor4	0.234751	Transcript
PRKRIP1	Factor4	0.23474	Transcript
ZBTB49	Factor4	0.234699	Transcript
AFAP1L1	Factor4	0.234684	Transcript
ATP2A3	Factor4	0.234682	Transcript
PKD1L2	Factor4	0.23466	Transcript
SNHG11	Factor4	0.234654	Transcript
ZNF585B	Factor4	0.234632	Transcript
EIF4EBP1_Transcript	Factor4	0.234552	Transcript
PGS1	Factor4	0.234525	Transcript
AC009053.2	Factor4	0.234493	Transcript
ABCB10	Factor4	0.234492	Transcript
WDR97	Factor4	0.234456	Transcript
ADD3	Factor4	0.2344	Transcript
ILF3-DT	Factor4	0.234279	Transcript
ZNF440	Factor4	0.234259	Transcript
PPP4R3A	Factor4	0.234146	Transcript
BDH1	Factor4	0.234107	Transcript
BRICD5	Factor4	0.234096	Transcript
ZNF211	Factor4	0.23409	Transcript
PIGG	Factor4	0.234038	Transcript
SPAG4	Factor4	0.233998	Transcript
EGLN2	Factor4	0.233929	Transcript
FOXJ3_Transcript	Factor4	0.233909	Transcript
TNFRSF8_Transcript	Factor4	0.233839	Transcript
ESCO1	Factor4	0.233788	Transcript
EFNB1	Factor4	0.233787	Transcript
PRDM5	Factor4	0.233736	Transcript
HOMEZ	Factor4	0.233685	Transcript
ACD	Factor4	0.233638	Transcript
AC090004.2	Factor4	0.233629	Transcript
PHF21A	Factor4	0.233604	Transcript
DPH1	Factor4	0.233556	Transcript
CLASP1_Transcript	Factor4	0.233366	Transcript
TSPOAP1	Factor4	0.233334	Transcript
YTHDC1	Factor4	0.233158	Transcript
AC006942.1	Factor4	0.233145	Transcript
DHX30	Factor4	0.233116	Transcript
ZNF395	Factor4	0.23307	Transcript
TJAP1_Transcript	Factor4	0.233038	Transcript
CPSF4	Factor4	0.23298	Transcript
IL15RA	Factor4	0.232969	Transcript
ENOX1	Factor4	0.232865	Transcript
TTC32	Factor4	0.232836	Transcript
KANSL1L	Factor4	0.232801	Transcript
MYO5C	Factor4	0.23276	Transcript
LRRC14	Factor4	0.23274	Transcript
CDK10	Factor4	0.232727	Transcript
KLHL36	Factor4	0.232726	Transcript
MED12	Factor4	0.232608	Transcript
WDR48	Factor4	0.232537	Transcript
GFOD1	Factor4	0.232488	Transcript
NR4A2	Factor4	0.232476	Transcript
CNOT1	Factor4	0.232462	Transcript
FLYWCH1	Factor4	0.23237	Transcript
ACAP3	Factor4	0.232298	Transcript
AC018638.2	Factor4	0.232268	Transcript
PLPP5	Factor4	0.232241	Transcript
ZNF433	Factor4	0.232127	Transcript
SUCO	Factor4	0.232121	Transcript
FGD5	Factor4	0.232098	Transcript
SMAD5_Transcript	Factor4	0.231946	Transcript
ZNF467	Factor4	0.231884	Transcript
PCYT2_Transcript	Factor4	0.231809	Transcript
DPY19L2	Factor4	0.231653	Transcript
PHC2	Factor4	0.231601	Transcript
ASH1L-AS1	Factor4	0.231536	Transcript
MTG2	Factor4	0.231482	Transcript
DGKQ	Factor4	0.231477	Transcript
ERN1_Transcript	Factor4	0.231454	Transcript
MSH6	Factor4	0.231348	Transcript
AVPR1A	Factor4	0.231307	Transcript
DHX16	Factor4	0.231197	Transcript
MX1	Factor4	0.231161	Transcript
TOP3B	Factor4	0.230923	Transcript
KCTD2	Factor4	0.230848	Transcript
ANGEL2	Factor4	0.230801	Transcript
C1QTNF12	Factor4	0.230756	Transcript
BANP	Factor4	0.230703	Transcript
ZNF442	Factor4	0.230546	Transcript
KIAA0319L	Factor4	0.23052	Transcript
EEF2K	Factor4	0.23047	Transcript
PLEKHG1	Factor4	0.230424	Transcript
ARHGEF12_Transcript	Factor4	0.230386	Transcript
KLF3-AS1	Factor4	0.230302	Transcript
DNAH9	Factor4	0.2303	Transcript
LRRC24	Factor4	0.230229	Transcript
FNBP4	Factor4	0.230161	Transcript
ZMYM2	Factor4	0.230124	Transcript
ITPR3	Factor4	0.230108	Transcript
SOX13	Factor4	0.229983	Transcript
LIFR_Transcript	Factor4	0.229945	Transcript
ATAD3B	Factor4	0.229867	Transcript
MRGBP	Factor4	0.229835	Transcript
ZNF665	Factor4	0.229826	Transcript
TUBA4A	Factor4	0.229773	Transcript
KIF17	Factor4	0.229758	Transcript
TELO2	Factor4	0.229748	Transcript
SFMBT1	Factor4	0.229729	Transcript
AC009120.2	Factor4	0.229728	Transcript
CMTR1	Factor4	0.229727	Transcript
PRKAB1_Transcript	Factor4	0.229707	Transcript
TUT1	Factor4	0.229656	Transcript
ASAH2B	Factor4	0.229621	Transcript
ZNF274	Factor4	0.22962	Transcript
TPD52L1	Factor4	0.229594	Transcript
PHC1	Factor4	0.229552	Transcript
PTGDR	Factor4	0.229476	Transcript
TCERG1	Factor4	0.229468	Transcript
PPP1R26-AS1	Factor4	0.229349	Transcript
AC005839.1	Factor4	0.229294	Transcript
AC005306.1	Factor4	0.229285	Transcript
AC132192.2	Factor4	0.229277	Transcript
HID1-AS1	Factor4	0.229184	Transcript
MAPRE2	Factor4	0.229177	Transcript
CALCOCO1_Transcript	Factor4	0.229177	Transcript
CYP4F29P	Factor4	0.229149	Transcript
SHC2	Factor4	0.228957	Transcript
AC005261.1	Factor4	0.228928	Transcript
ABHD17A	Factor4	0.228862	Transcript
ST6GAL1_Transcript	Factor4	0.228848	Transcript
NAT10	Factor4	0.228842	Transcript
RESF1	Factor4	0.228777	Transcript
DNAJA3	Factor4	0.228729	Transcript
ZNF808	Factor4	0.22868	Transcript
MTHFSD	Factor4	0.228367	Transcript
LMF2	Factor4	0.228312	Transcript
ZNF266	Factor4	0.22817	Transcript
FBXO31	Factor4	0.228161	Transcript
LINC01006	Factor4	0.228127	Transcript
AC048382.6	Factor4	0.228117	Transcript
ADCY2	Factor4	0.228103	Transcript
ZSCAN12	Factor4	0.228053	Transcript
PRR14L	Factor4	0.228002	Transcript
LPIN2	Factor4	0.227951	Transcript
ERMARD	Factor4	0.227947	Transcript
BX470102.2	Factor4	0.227835	Transcript
NKTR	Factor4	0.227732	Transcript
NSUN5P2	Factor4	0.227621	Transcript
LINC01341	Factor4	0.227573	Transcript
ACSS1	Factor4	0.22752	Transcript
FANCL	Factor4	0.227469	Transcript
VPS9D1	Factor4	0.227403	Transcript
EDC4	Factor4	0.227342	Transcript
XPNPEP3	Factor4	0.227335	Transcript
RIPOR2	Factor4	0.227286	Transcript
PRPF4B	Factor4	0.227147	Transcript
AL353625.1	Factor4	0.227123	Transcript
MLYCD	Factor4	0.227065	Transcript
HLA-E	Factor4	0.227039	Transcript
HELQ	Factor4	0.22703	Transcript
GPR135	Factor4	0.226989	Transcript
ZNF678	Factor4	0.22696	Transcript
RAG1	Factor4	0.226945	Transcript
RPAP1	Factor4	0.226926	Transcript
CIPC	Factor4	0.226903	Transcript
ANKRD13B	Factor4	0.226886	Transcript
SUSD6	Factor4	0.226875	Transcript
MDK_Transcript	Factor4	0.226821	Transcript
PGAP1	Factor4	0.226812	Transcript
NFYA_Transcript	Factor4	0.226761	Transcript
SYN2	Factor4	0.226753	Transcript
TTC31	Factor4	0.226697	Transcript
CCDC50_Transcript	Factor4	0.226636	Transcript
TBX21	Factor4	0.226632	Transcript
THOC1	Factor4	0.22658	Transcript
GDI1	Factor4	0.226579	Transcript
N4BP2L2-IT2	Factor4	0.226562	Transcript
Z83843.1	Factor4	0.226544	Transcript
GREB1L	Factor4	0.226498	Transcript
LRIG3	Factor4	0.226417	Transcript
SERPINB6_Transcript	Factor4	0.226377	Transcript
JMJD7-PLA2G4B	Factor4	0.226344	Transcript
PRKCA	Factor4	0.226275	Transcript
AC074117.1	Factor4	0.226261	Transcript
PPP1R32	Factor4	0.226215	Transcript
GTF2IP13	Factor4	0.226148	Transcript
ETAA1	Factor4	0.226127	Transcript
FAM78B	Factor4	0.22611	Transcript
WDR55	Factor4	0.226105	Transcript
AC084824.2	Factor4	0.226031	Transcript
CUBN	Factor4	0.226016	Transcript
BEND5	Factor4	0.226009	Transcript
USP54	Factor4	0.225903	Transcript
SEMA6C_Transcript	Factor4	0.225846	Transcript
[truncated: 12,970 more rows]

## Sheet: Reactome.Transcript
X	ID	Description	setSize	enrichmentScore	NES	pvalue	p.adjust	qvalue	rank	leading_edge	core_enrichment
R-HSA-6798695	R-HSA-6798695	Neutrophil degranulation	389	-0.526789	-2.76139	1e-10	2.40762e-08		2850	tags=46%, list=21%, signal=37%	2548/5718/8836/5836/8826/5717/1315/4718/5686/5870/2268/158747/966/290/80142/210/5768/5328/5547/3958/10875/10326/26578/6093/9545/5036/51382/54918/10890/7415/3240/140885/10097/10493/5777/6709/29099/126014/11314/10549/5611/10288/1512/23385/1727/57020/25798/1511/2444/55754/5689/8514/5695/11031/51816/1794/6993/7226/5906/3303/4893/11333/8635/203068/3320/4332/23071/5049/3687/3903/84061/10970/8560/3101/2…
R-HSA-8852276	R-HSA-8852276	The role of GTSE1 in G2/M progression after G2 checkpoint	65	-0.637594	-2.60402	1e-10	2.40762e-08		3180	tags=62%, list=23%, signal=48%	5700/5709/5720/3326/5718/5717/5686/5710/5694/5690/5705/5682/63943/891/5692/5715/5689/5695/84617/3320/5693/7846/7979/10383/51512/10197/347733/10213/5707/5702/5684/7280/22919/5713/5701/5685/5691/5704/84790/10376
R-HSA-1474290	R-HSA-1474290	Collagen formation	69	-0.613244	-2.53395	1.1802e-10	2.40762e-08		1648	tags=51%, list=12%, signal=45%	9508/1277/1298/4017/84695/1278/5033/5118/3914/255631/4015/1303/7373/871/9509/1290/10491/26577/1281/283208/1289/5034/84171/1514/1291/4318/1520/4316/1296/1292/977/4016/5479/8974/1508
R-HSA-1236978	R-HSA-1236978	Cross-presentation of soluble exogenous antigens (endosomes)	46	-0.65122	-2.49441	3.55905e-09	2.6749e-07		3180	tags=65%, list=23%, signal=50%	5700/5709/5720/5718/5717/5686/5710/5694/5690/5705/5682/9902/5692/5715/5689/5695/5693/2209/7979/10197/10213/5707/5702/5684/5713/5701/5685/5691/5704/4360
R-HSA-2132295	R-HSA-2132295	MHC class II antigen presentation	95	-0.565335	-2.48532	1e-10	2.40762e-08		3604	tags=62%, list=26%, signal=46%	375/29127/1781/1778/3127/10484/1759/3797/1783/140735/51128/10540/3119/3832/830/1513/1213/3109/22872/3117/1512/22920/84617/829/6396/9371/1062/3115/3113/1780/9871/1211/3123/1509/7846/7879/10383/972/347733/11258/1175/3799/1075/7280/162/3122/1514/821/10121/1173/1174/1520/1508/5641/5476/84790/8655/10376/832
R-HSA-5626467	R-HSA-5626467	RHO GTPases activate IQGAPs	22	-0.769059	-2.46761	8.64434e-08	2.50632e-06		1342	tags=73%, list=10%, signal=66%	84617/71/998/805/5879/7846/10383/347733/808/801/7280/128239/10788/60/84790/10376
R-HSA-180585	R-HSA-180585	Vif-mediated degradation of APOBEC3G	52	-0.62951	-2.46397	8.47768e-09	5.04422e-07		3180	tags=58%, list=23%, signal=45%	5700/5709/5720/5718/5717/5686/5710/5694/6923/5690/5705/5682/5692/5715/5689/5695/5693/7979/10197/10213/5707/9978/5702/5684/6921/5713/5701/5685/5691/5704
R-HSA-5678895	R-HSA-5678895	Defective CFTR causes cystic fibrosis	57	-0.613253	-2.44948	3.49108e-09	2.6749e-07		3245	tags=58%, list=24%, signal=44%	6400/5700/51009/10613/5709/10956/5720/5718/5717/5686/5710/5694/5690/5705/5682/6048/7415/5692/5715/5689/5695/5693/7979/10197/10213/5707/5702/5684/5713/5701/5685/5691/5704
R-HSA-8957275	R-HSA-8957275	Post-translational protein phosphorylation	71	-0.588225	-2.44696	7.70649e-10	1.22276e-07		1708	tags=44%, list=12%, signal=38%	5611/10618/10130/334/2200/11098/51280/91851/1435/10970/8614/718/2335/652/1356/11167/10272/5954/4924/5034/3371/7184/6696/813/54757/1462/5179/3956/7076/2519/1471
R-HSA-180534	R-HSA-180534	Vpu mediated degradation of CD4	50	-0.627148	-2.44217	1.44233e-08	7.62832e-07		3180	tags=58%, list=23%, signal=45%	5700/5709/5720/6500/5718/5717/5686/5710/5694/5690/5705/5682/5692/5715/5689/5695/5693/7979/10197/10213/5707/5702/5684/5713/5701/5685/920/5691/5704
R-HSA-9762114	R-HSA-9762114	GSK3B and BTRC:CUL1-mediated-degradation of NFE2L2	52	-0.622415	-2.4362	1.55934e-08	7.95261e-07		3180	tags=58%, list=23%, signal=45%	5700/5709/5720/6500/5718/5717/5686/5710/5694/5690/5705/5682/4780/5692/5715/5689/5695/5693/7979/10197/10213/5707/9978/5702/5684/5713/5701/5685/5691/5704
R-HSA-1236975	R-HSA-1236975	Antigen processing-Cross presentation	98	-0.548435	-2.43351	1.49866e-10	2.6751e-08		3345	tags=55%, list=24%, signal=42%	3146/8773/5700/5709/5720/29927/5718/5717/5686/5710/6810/7099/10333/9554/5694/5690/5705/5682/9902/5692/23480/5715/5689/5695/7096/3685/5693/2209/7979/10197/10213/5707/5702/4689/5684/5713/1514/5701/3693/1520/5685/1535/10952/8673/4688/2923/1536/695/5691/23643/811/5704/4360/929
R-HSA-5358346	R-HSA-5358346	Hedgehog ligand biogenesis	57	-0.605422	-2.4182	8.34824e-09	5.04422e-07		3245	tags=58%, list=24%, signal=44%	6400/5700/51009/5709/10956/5720/5718/5717/5686/5710/5694/5690/5705/5682/7415/5692/5715/5689/6868/5695/5693/7979/10197/10213/5707/5702/5034/5684/5713/5701/5685/5691/5704
R-HSA-977606	R-HSA-977606	Regulation of Complement cascade	25	-0.723975	-2.41383	2.02237e-07	4.65798e-06		1373	tags=56%, list=10%, signal=50%	5627/3075/718/1378/715/27202/728/716/719/717/713/1191/712/714
R-HSA-69601	R-HSA-69601	Ubiquitin Mediated Degradation of Phosphorylated Cdc25A	49	-0.625637	-2.4121	4.28174e-08	1.52858e-06		3180	tags=59%, list=23%, signal=46%	5700/5709/5720/5718/5717/5686/5710/1111/5694/5690/5705/5682/5692/5715/5689/11200/5695/5693/7979/10197/10213/5707/5702/5684/5713/5701/5685/5691/5704
R-HSA-69610	R-HSA-69610	p53-Independent DNA Damage Response	49	-0.625637	-2.4121	4.28174e-08	1.52858e-06		3180	tags=59%, list=23%, signal=46%	5700/5709/5720/5718/5717/5686/5710/1111/5694/5690/5705/5682/5692/5715/5689/11200/5695/5693/7979/10197/10213/5707/5702/5684/5713/5701/5685/5691/5704
R-HSA-69613	R-HSA-69613	p53-Independent G1/S DNA damage checkpoint	49	-0.625637	-2.4121	4.28174e-08	1.52858e-06		3180	tags=59%, list=23%, signal=46%	5700/5709/5720/5718/5717/5686/5710/1111/5694/5690/5705/5682/5692/5715/5689/11200/5695/5693/7979/10197/10213/5707/5702/5684/5713/5701/5685/5691/5704
R-HSA-2022090	R-HSA-2022090	Assembly of collagen fibrils and other multimeric structures	48	-0.628082	-2.41133	2.17607e-08	1.05212e-06		1620	tags=54%, list=12%, signal=48%	1301/1277/1298/4017/84695/1278/5118/3914/255631/4015/1303/7373/1290/1281/1289/84171/1514/1291/4318/1520/4316/1296/1292/977/4016/1508
R-HSA-1474244	R-HSA-1474244	Extracellular matrix organization	223	-0.487585	-2.40747	1e-10	2.40762e-08		2247	tags=39%, list=16%, signal=34%	2192/5351/3913/4313/2199/4053/2331/1301/7057/1215/7043/7177/3675/23385/9508/1277/1298/4060/1511/87/6868/4017/1605/84695/2200/2006/4921/11117/1278/3687/5033/8754/3685/5118/3914/2335/652/255631/4015/1303/5054/7373/1509/6678/871/9509/7077/960/1290/10491/26577/1281/283208/1289/5034/633/3682/84171/3689/1311/4327/3684/3371/1514/2202/54829/3693/1291/6696/84034/4318/1520/4316/1462/5154/1296/1292/4239/977…
R-HSA-5362768	R-HSA-5362768	Hh mutants are degraded by ERAD	53	-0.611072	-2.39191	2.78572e-08	1.24313e-06		3245	tags=58%, list=24%, signal=45%	6400/5700/51009/5709/10956/5720/5718/5717/5686/5710/5694/5690/5705/5682/7415/5692/5715/5689/5695/5693/7979/10197/10213/5707/5702/5684/5713/5701/5685/5691/5704
R-HSA-75815	R-HSA-75815	Ubiquitin-dependent degradation of Cyclin D	50	-0.613779	-2.39011	4.65279e-08	1.62053e-06		3180	tags=56%, list=23%, signal=43%	5700/5709/5720/5718/5717/5686/5710/5694/5690/5705/5682/5692/5715/5689/5695/5693/7979/10197/10213/5707/5702/5684/5713/5701/595/5685/5691/5704
R-HSA-381426	R-HSA-381426	Regulation of Insulin-like Growth Factor (IGF) transport and uptake by Insulin-like Growth Factor Binding Proteins (IGFBPs)	79	-0.563978	-2.38689	1.26643e-09	1.50705e-07		1708	tags=41%, list=12%, signal=36%	5611/10618/10130/1511/334/2200/11098/51280/91851/1435/10970/8614/718/2335/652/1356/11167/10272/5954/4924/5034/3371/7184/6696/813/54757/1462/5179/3956/7076/2519/1471
R-HSA-350562	R-HSA-350562	Regulation of ornithine decarboxylase (ODC)	49	-0.617437	-2.38048	9.96901e-08	2.65744e-06		3180	tags=57%, list=23%, signal=44%	5700/5709/5720/5718/5717/5686/5710/5694/5690/5705/5682/5692/5715/5689/5695/5693/7979/10197/10213/5707/5702/5684/5713/5701/5685/1728/5691/5704
R-HSA-8854050	R-HSA-8854050	FBXL7 down-regulates AURKA during mitotic entry and in early mitosis	53	-0.606215	-2.3729	4.18919e-08	1.52858e-06		3180	tags=57%, list=23%, signal=44%	5700/5709/5720/6500/5718/5717/5686/5710/5694/5690/5705/5682/5692/6790/5715/5689/5695/5693/7979/10197/10213/5707/9978/5702/5684/5713/5701/5685/5691/5704
R-HSA-450408	R-HSA-450408	AUF1 (hnRNP D0) binds and destabilizes mRNA	54	-0.602038	-2.36846	6.87657e-08	2.18217e-06		3180	tags=54%, list=23%, signal=41%	5700/5709/5720/5718/5717/5686/5710/5694/5690/5705/5682/5692/5715/5689/5695/3303/5693/7979/10197/10213/5707/5702/5684/5713/5701/5685/3315/5691/5704
R-HSA-5387390	R-HSA-5387390	Hh mutants abrogate ligand secretion	54	-0.60177	-2.36741	7.04532e-08	2.18711e-06		3245	tags=57%, list=24%, signal=44%	6400/5700/51009/5709/10956/5720/5718/5717/5686/5710/5694/5690/5705/5682/7415/5692/5715/5689/5695/5693/7979/10197/10213/5707/5702/5684/5713/5701/5685/5691/5704
R-HSA-9759194	R-HSA-9759194	Nuclear events mediated by NFE2L2	92	-0.53774	-2.36271	2.19522e-09	2.08581e-07		3180	tags=50%, list=23%, signal=39%	5700/5709/5720/6500/5718/9429/5717/5686/5710/5694/5690/5705/5226/5682/4780/2730/1029/5692/5715/5689/5695/8878/7296/5693/7979/10197/10213/5707/10061/2936/9978/5702/5684/6347/5713/5701/8714/5685/5154/4363/5052/1728/5691/5704/3162/7295
R-HSA-174154	R-HSA-174154	APC/C:Cdc20 mediated degradation of Securin	64	-0.577079	-2.35772	2.32311e-08	1.07013e-06		3180	tags=55%, list=23%, signal=42%	5700/5709/5720/5718/5717/5686/5710/7321/5694/5690/5705/246184/5682/5692/5715/5689/7324/5695/5693/51529/25906/7979/27338/10197/10213/5707/5702/5684/5713/5701/9232/5685/5691/991/5704
R-HSA-1566948	R-HSA-1566948	Elastic fibre formation	36	-0.64926	-2.35433	6.59084e-07	1.24525e-05		2733	tags=61%, list=20%, signal=49%	10516/8425/2192/2199/4053/7043/4017/84695/2200/2006/11117/3685/2335/652/4015/84171/2202/3693/84034/4239/4016/8076
R-HSA-169911	R-HSA-169911	Regulation of Apoptosis	51	-0.601577	-2.34643	2.32725e-07	5.27511e-06		3180	tags=55%, list=23%, signal=42%	5700/5709/5720/115209/5718/5717/5686/5710/5694/5690/5705/5682/5692/5715/5689/5695/5693/7979/10197/10213/5707/5702/5684/5713/5701/5685/5691/5704
R-HSA-5610780	R-HSA-5610780	Degradation of GLI1 by the proteasome	57	-0.585962	-2.34047	6.3622e-08	2.07753e-06		3180	tags=53%, list=23%, signal=41%	5700/5709/5720/6500/5718/5717/5686/5710/5694/5690/5705/5682/5692/5715/5689/5695/2735/5693/7979/10197/10213/5707/9978/5702/5684/5713/5701/5685/5691/5704
R-HSA-5676590	R-HSA-5676590	NIK-->noncanonical NF-kB signaling	57	-0.584046	-2.33282	7.60967e-08	2.26388e-06		3180	tags=49%, list=23%, signal=38%	5700/5709/5720/6500/5718/5717/5686/5710/5694/5690/5705/5682/5692/5715/5689/5695/5693/7979/10197/10213/5707/5702/5684/5713/5701/5685/5691/5704
R-HSA-211733	R-HSA-211733	Regulation of activated PAK-2p34 by proteasome mediated degradation	48	-0.607301	-2.33155	1.35696e-07	3.39954e-06		3180	tags=56%, list=23%, signal=43%	5700/5709/5720/5718/5717/5686/5710/5694/5690/5705/5682/5692/5715/5689/5695/5693/7979/10197/10213/5707/5702/5684/5713/5701/5685/5691/5704
R-HSA-5610783	R-HSA-5610783	Degradation of GLI2 by the proteasome	57	-0.582439	-2.3264	8.77562e-08	2.50632e-06		3180	tags=51%, list=23%, signal=39%	5700/5709/5720/6500/5718/5717/5686/5710/5694/5690/5705/5682/5692/5715/5689/5695/5693/7979/10197/10213/5707/9978/5702/5684/5713/5701/5685/5691/5704
R-HSA-351202	R-HSA-351202	Metabolism of polyamines	56	-0.586135	-2.32553	1.41696e-07	3.41858e-06		3180	tags=55%, list=23%, signal=43%	5700/5709/5720/5718/5717/5686/5710/5694/5690/5705/262/5682/5692/5715/5689/5695/5693/7979/10197/10213/5707/5702/5684/5713/5701/6723/5685/6611/1728/5691/5704
R-HSA-499943	R-HSA-499943	Interconversion of nucleotide di- and triphosphates	26	-0.690979	-2.32464	3.86875e-06	5.31209e-05		2258	tags=54%, list=16%, signal=45%	4833/1503/102157402/51727/1635/7298/1841/7296/50484/2745/2936/6241/4830/7295
R-HSA-5610785	R-HSA-5610785	GLI3 is processed to GLI3R by the proteasome	57	-0.581984	-2.32458	9.61137e-08	2.65744e-06		3180	tags=51%, list=23%, signal=39%	5700/5709/5720/6500/5718/5717/5686/5710/5694/5690/5705/5682/5692/5715/5689/5695/5693/7979/10197/10213/5707/9978/5702/5684/5713/5701/5685/5691/5704
R-HSA-176409	R-HSA-176409	APC/C:Cdc20 mediated degradation of mitotic proteins	69	-0.560393	-2.31556	6.40135e-08	2.07753e-06		3180	tags=52%, list=23%, signal=40%	5700/5709/5720/5718/5717/5686/5710/7321/5694/5690/5705/246184/5682/891/5692/5715/5689/7324/5695/5693/51529/25906/7979/27338/10197/10213/5707/5702/5684/5713/5701/9232/5685/5691/991/5704
R-HSA-174113	R-HSA-174113	SCF-beta-TrCP mediated degradation of Emi1	53	-0.590559	-2.31162	1.70945e-07	4.00179e-06		3180	tags=55%, list=23%, signal=42%	5700/5709/5720/6500/5718/5717/5686/5710/5694/5690/5705/5682/5692/5715/5689/5695/5693/7979/10197/10213/5707/5702/5684/5713/5701/5685/5691/991/5704
R-HSA-176814	R-HSA-176814	Activation of APC/C and APC/C:Cdc20 mediated degradation of mitotic proteins	70	-0.55753	-2.31151	3.81152e-08	1.52858e-06		3180	tags=51%, list=23%, signal=40%	5700/5709/5720/5718/5717/5686/5710/7321/5694/5690/5705/246184/5682/891/5692/5715/5689/7324/5695/5693/51529/25906/7979/27338/10197/10213/5707/5702/5684/5713/5701/9232/5685/5691/991/5704
R-HSA-3299685	R-HSA-3299685	Detoxification of Reactive Oxygen Species	33	-0.650459	-2.30865	1.87001e-06	3.00042e-05		2388	tags=55%, list=17%, signal=45%	30001/6648/50507/54205/7296/475/2936/5034/4689/2950/6647/2876/493869/1535/4688/1536/5052/7295
R-HSA-983705	R-HSA-983705	Signaling by the B Cell Receptor (BCR)	106	-0.513499	-2.29514	4.11233e-09	2.93621e-07		3180	tags=45%, list=23%, signal=35%	5700/5709/5720/6500/27071/5718/5717/5686/5710/5694/6786/5690/5705/4067/5682/5777/3265/5692/2534/5715/5689/5695/4793/4893/2885/4794/5693/7409/805/7979/10197/10213/808/5707/5702/801/5684/5713/5701/29760/5685/6850/118788/2280/695/5691/5478/5704
R-HSA-69541	R-HSA-69541	Stabilization of p53	55	-0.579909	-2.29424	2.87084e-07	6.11874e-06		3180	tags=56%, list=23%, signal=43%	5700/51230/5709/5720/5718/4193/5717/5686/5710/5694/5690/5705/5682/1029/5692/5715/5689/11200/5695/5693/7979/10197/10213/5707/5702/5684/5713/5701/5685/5691/5704
R-HSA-174178	R-HSA-174178	APC/C:Cdh1 mediated degradation of Cdc20 and other APC/C:Cdh1 targeted proteins in late mitosis/early G1	69	-0.554457	-2.29103	1.01394e-07	2.65744e-06		3180	tags=52%, list=23%, signal=40%	5700/5709/5720/5718/5717/5686/5710/7321/5694/5690/5705/246184/5682/5692/6790/5715/5689/7324/5695/5693/51529/25906/7979/27338/10197/10213/5707/5702/5684/5713/5701/9232/5685/5691/991/5704
R-HSA-349425	R-HSA-349425	Autodegradation of the E3 ubiquitin ligase COP1	50	-0.587796	-2.28893	4.86667e-07	9.65223e-06		3180	tags=54%, list=23%, signal=42%	5700/5709/5720/5718/5717/5686/5710/5694/5690/5705/5682/5692/5715/5689/5695/5693/7979/10197/10213/5707/5702/5684/5713/5701/5685/5691/5704
R-HSA-437239	R-HSA-437239	Recycling pathway of L1	33	-0.644648	-2.28802	2.55519e-06	3.83488e-05		1342	tags=48%, list=10%, signal=44%	84617/71/6714/1211/6195/4478/7846/10383/347733/1175/7280/1173/60/57698/84790/10376
R-HSA-5607761	R-HSA-5607761	Dectin-1 mediated noncanonical NF-kB signaling	58	-0.568161	-2.28602	2.4021e-07	5.35969e-06		3180	tags=48%, list=23%, signal=37%	5700/5709/5720/6500/5718/5717/5686/5710/5694/5690/5705/5682/5692/5715/5689/5695/5693/7979/10197/10213/5707/5702/5684/5713/5701/5685/5691/5704
R-HSA-389958	R-HSA-389958	Cooperation of Prefoldin and TriC/CCT in actin and tubulin folding	24	-0.688755	-2.26859	5.64938e-06	7.07659e-05		1523	tags=50%, list=11%, signal=45%	5203/84617/10471/7846/10383/7203/347733/7280/22948/60/84790/10376
R-HSA-6811436	R-HSA-6811436	COPI-independent Golgi-to-ER retrograde traffic	41	-0.60559	-2.26749	1.68558e-06	2.78724e-05		3491	tags=66%, list=25%, signal=49%	1781/1778/1783/140735/10540/5870/830/56894/2590/5050/5321/51560/84617/5049/829/2589/1780/7846/10383/347733/11258/7280/10121/84790/8655/10376/832
R-HSA-2682334	R-HSA-2682334	EPH-Ephrin signaling	82	-0.529011	-2.26276	7.49008e-08	2.26388e-06		2460	tags=45%, list=18%, signal=37%	1213/4637/4067/2904/6093/4313/10093/10097/3265/5063/7074/23385/2534/5664/71/6714/10096/998/1211/5879/2049/1175/6386/10627/387/3984/4318/1173/1212/10109/10092/55851/103910/60/10094/10398/1072
R-HSA-114608	R-HSA-114608	Platelet degranulation	104	-0.505631	-2.25878	2.21034e-08	1.05212e-06		2907	tags=46%, list=21%, signal=37%	1675/81/5099/7094/3959/7873/22927/54495/5768/1893/6813/10447/7057/2316/7043/3671/87/334/5627/3920/2335/83706/805/5054/5660/6678/808/801/10184/5341/8407/10487/7123/928/3309/6647/5216/813/3082/7114/5154/967/308/7076/2162/5478/1072/1191
R-HSA-2029482	R-HSA-2029482	Regulation of actin dynamics for phagocytic cup formation	60	-0.557604	-2.25799	2.49311e-07	5.47717e-06		3091	tags=52%, list=22%, signal=40%	4650/3326/5058/10810/644150/4771/7454/55845/10093/10097/2214/1398/2885/71/3320/10096/4644/998/7409/5879/2209/3071/3984/10109/6850/10092/695/60/2212/10094/1072
R-HSA-4641258	R-HSA-4641258	Degradation of DVL	54	-0.573862	-2.25762	7.91703e-07	1.44943e-05		3180	tags=54%, list=23%, signal=41%	5700/5709/5720/5718/5717/5686/5710/5694/5690/5705/5682/5692/5715/5689/5695/51339/5693/7979/10197/10213/5707/9978/5702/5684/5713/5701/5685/5691/5704
R-HSA-917937	R-HSA-917937	Iron uptake and transport	50	-0.579051	-2.25487	9.50781e-07	1.71863e-05		3522	tags=56%, list=26%, signal=42%	55240/113235/261729/9843/4891/57192/155066/6500/9429/9114/9550/51382/51606/533/537/523/7037/10539/3077/30061/4738/1356/526/8992/2512/3162/2495/9296
R-HSA-2173782	R-HSA-2173782	Binding and Uptake of Ligands by Scavenger Receptors	35	-0.625674	-2.25384	5.13311e-06	6.66371e-05		1999	tags=51%, list=15%, signal=44%	3240/23166/10525/1277/284297/10808/3320/1278/6678/1281/81035/7184/8685/4481/9332/811/2512/2495
R-HSA-174184	R-HSA-174184	Cdc20:Phospho-APC/C mediated degradation of Cyclin A	67	-0.549313	-2.2521	4.41859e-07	8.88697e-06		3180	tags=51%, list=23%, signal=39%	5700/5709/5720/5718/5717/5686/5710/7321/5694/5690/5705/246184/5682/5692/5715/5689/7324/5695/5693/51529/25906/7979/27338/10197/10213/5707/5702/5684/5713/5701/5685/5691/991/5704
R-HSA-179419	R-HSA-179419	APC:Cdc20 mediated degradation of cell cycle proteins prior to satisfation of the cell cycle checkpoint	67	-0.549313	-2.2521	4.41859e-07	8.88697e-06		3180	tags=51%, list=23%, signal=39%	5700/5709/5720/5718/5717/5686/5710/7321/5694/5690/5705/246184/5682/5692/5715/5689/7324/5695/5693/51529/25906/7979/27338/10197/10213/5707/5702/5684/5713/5701/5685/5691/991/5704
R-HSA-1442490	R-HSA-1442490	Collagen degradation	44	-0.591268	-2.25192	2.20985e-06	3.43007e-05		2633	tags=59%, list=19%, signal=48%	1282/1295/1293/1513/1286/4313/1301/1277/1298/6868/1278/8754/1303/7373/1509/1290/1281/1289/4327/1514/1291/4318/4316/1296/1292/1508
R-HSA-166658	R-HSA-166658	Complement cascade	32	-0.637529	-2.24482	5.21909e-06	6.71429e-05		1373	tags=44%, list=10%, signal=39%	5627/3075/718/1378/715/27202/728/716/719/717/713/1191/712/714
R-HSA-1168372	R-HSA-1168372	Downstream signaling events of B Cell Receptor (BCR)	80	-0.528923	-2.24413	1.02352e-07	2.65744e-06		3180	tags=46%, list=23%, signal=36%	5700/5709/5720/6500/5718/5717/5686/5710/5694/5690/5705/5682/3265/5692/5715/5689/5695/4793/4893/4794/5693/805/7979/10197/10213/808/5707/5702/801/5684/5713/5701/5685/2280/5691/5478/5704
R-HSA-5619084	R-HSA-5619084	ABC transporter disorders	68	-0.543493	-2.23492	5.65166e-07	1.10556e-05		3245	tags=51%, list=24%, signal=40%	6400/5700/51009/10613/5709/10956/5720/368/5718/5717/5686/5710/5694/5690/5705/5682/6048/7415/1244/5692/5715/5689/5695/5693/7979/10197/10213/5707/5702/5684/5713/5701/5685/5691/5704
R-HSA-8941858	R-HSA-8941858	Regulation of RUNX3 expression and activity	55	-0.562741	-2.22633	1.39302e-06	2.42589e-05		3180	tags=55%, list=23%, signal=42%	5700/5709/5720/5718/4193/5717/5686/5710/5694/5690/5705/5682/1029/5692/5715/5689/5695/6714/5693/7979/10197/10213/5707/5702/5684/5713/5701/5685/5691/5704
R-HSA-1650814	R-HSA-1650814	Collagen biosynthesis and modifying enzymes	50	-0.571709	-2.22628	1.58101e-06	2.68772e-05		3100	tags=60%, list=23%, signal=47%	10536/1282/1295/1293/1286/5351/1301/9508/1277/1298/1278/5033/5118/255631/1303/7373/871/9509/1290/10491/26577/1281/283208/1289/5034/1291/1296/1292/5479/8974
R-HSA-9604323	R-HSA-9604323	Negative regulation of NOTCH4 signaling	54	-0.564995	-2.22274	1.50821e-06	2.59484e-05		3180	tags=54%, list=23%, signal=41%	5700/5709/5720/6500/5718/5717/5686/5710/5694/5690/5705/5682/5692/5715/5689/5695/5693/7979/10197/10213/5707/9978/5702/5684/5713/5701/5685/5691/5704
R-HSA-114604	R-HSA-114604	GPVI-mediated activation cascade	30	-0.640488	-2.22028	4.34736e-06	5.86334e-05		2336	tags=60%, list=17%, signal=50%	4067/23533/5781/5777/5880/1277/2534/5294/1278/146850/998/7409/391/5879/387/10630/6850/2207
R-HSA-76005	R-HSA-76005	Response to elevated platelet cytosolic Ca2+	108	-0.495154	-2.2146	3.73714e-08	1.52858e-06		2907	tags=45%, list=21%, signal=36%	1675/81/5099/7094/3959/7873/22927/6810/54495/5768/1893/6813/10447/7057/2316/7043/3671/87/334/5627/3920/2335/83706/805/5054/5660/6678/808/801/10184/5341/8407/10487/7123/928/3309/6647/5216/813/3082/7114/5154/967/308/7076/2162/5478/1072/1191
R-HSA-174084	R-HSA-174084	Autodegradation of Cdh1 by Cdh1:APC/C	62	-0.543683	-2.21195	2.32245e-06	3.56609e-05		3180	tags=53%, list=23%, signal=41%	5700/5709/5720/5718/5717/5686/5710/7321/5694/5690/5705/246184/5682/5692/5715/5689/7324/5695/5693/51529/25906/7979/27338/10197/10213/5707/5702/5684/5713/5701/5685/5691/5704
R-HSA-8856688	R-HSA-8856688	Golgi-to-ER retrograde transport	107	-0.492349	-2.20766	9.89874e-08	2.65744e-06		4002	tags=57%, list=29%, signal=41%	26286/8774/51143/9276/10671/375/29127/1781/1778/3797/1783/140735/51014/10540/3832/1315/5870/830/56894/9554/2590/26958/5050/5861/22818/51226/64147/10972/22920/55850/5321/381/51560/10749/84617/4905/5049/829/9371/11014/2589/1062/22820/11015/23423/1780/7846/10383/347733/11258/3799/7280/378/10121/11316/377/84790/8655/10376/54732/832
R-HSA-4086400	R-HSA-4086400	PCP/CE pathway	85	-0.511331	-2.20116	2.82299e-07	6.10792e-06		3180	tags=48%, list=23%, signal=37%	5700/5709/5720/5718/50855/5717/5686/5710/5694/1213/5690/5705/5682/5880/5692/8321/5715/5689/5695/4919/409/5693/1211/5879/2535/7979/10197/10213/5707/5702/1175/5684/387/5713/5701/5216/1173/5685/1212/5691/5704
R-HSA-9824272	R-HSA-9824272	Somitogenesis	50	-0.564532	-2.19834	2.73581e-06	3.86806e-05		3180	tags=56%, list=23%, signal=43%	5700/5709/5720/5718/5717/5686/5710/5694/5690/5705/5682/5692/5715/5689/5695/3516/5693/7979/10197/10213/5707/5702/5684/5713/5701/5685/5691/5704
R-HSA-5668541	R-HSA-5668541	TNFR2 non-canonical NF-kB pathway	81	-0.515814	-2.19213	3.82776e-07	7.92179e-06		3180	tags=43%, list=23%, signal=33%	5700/5709/5720/6500/5718/5717/5686/5710/5694/5690/5705/5682/5692/5715/5689/5695/10673/4982/5693/944/7132/4055/7979/10197/10213/5707/5702/5684/5713/5701/5685/5691/8792/51330/5704
R-HSA-1679131	R-HSA-1679131	Trafficking and processing of endosomal TLR	11	-0.841517	-2.18857	6.2402e-06	7.6819e-05		781	tags=73%, list=6%, signal=69%	10695/1514/7184/51311/51284/1520/1508/5641
R-HSA-5627123	R-HSA-5627123	RHO GTPases activate PAKs	24	-0.663754	-2.18624	2.11485e-05	0.000223704		2793	tags=67%, list=20%, signal=53%	5058/4638/5500/4771/4637/2316/5063/998/805/5879/808/801/10627/3984/103910/10398
R-HSA-4608870	R-HSA-4608870	Asymmetric localization of PCP proteins	61	-0.536983	-2.18502	1.82953e-06	2.96883e-05		3180	tags=49%, list=23%, signal=38%	5700/5709/5720/5718/50855/5717/5686/5710/5694/5690/5705/5682/5692/8321/5715/5689/5695/5693/2535/7979/10197/10213/5707/5702/5684/5713/5701/5685/5691/5704
R-HSA-9755511	R-HSA-9755511	KEAP1-NFE2L2 pathway	119	-0.484129	-2.182	9.53173e-09	5.44452e-07		3180	tags=45%, list=23%, signal=35%	81631/4097/5700/5709/5720/6500/5718/9429/5717/5686/5710/5694/5690/5705/5226/5682/10072/672/7415/4780/2730/1029/5692/27244/5715/5689/5695/8878/7296/5693/7979/10197/10213/5707/10061/2936/9978/5702/5684/7353/6347/5713/5701/8714/5685/5154/4363/5052/1728/5691/5704/3162/7295
R-HSA-9664407	R-HSA-9664407	Parasite infection	58	-0.54132	-2.17803	2.60492e-06	3.83488e-05		2696	tags=47%, list=20%, signal=38%	2268/10810/644150/4067/7454/55845/10093/10097/2214/2534/1398/2885/71/6714/10096/4644/998/7409/3055/5879/3071/10109/6850/10092/695/60/10094
R-HSA-9664417	R-HSA-9664417	Leishmania phagocytosis	58	-0.54132	-2.17803	2.60492e-06	3.83488e-05		2696	tags=47%, list=20%, signal=38%	2268/10810/644150/4067/7454/55845/10093/10097/2214/2534/1398/2885/71/6714/10096/4644/998/7409/3055/5879/3071/10109/6850/10092/695/60/10094
R-HSA-9664422	R-HSA-9664422	FCGR3A-mediated phagocytosis	58	-0.54132	-2.17803	2.60492e-06	3.83488e-05		2696	tags=47%, list=20%, signal=38%	2268/10810/644150/4067/7454/55845/10093/10097/2214/2534/1398/2885/71/6714/10096/4644/998/7409/3055/5879/3071/10109/6850/10092/695/60/10094
R-HSA-1236974	R-HSA-1236974	ER-Phagosome pathway	85	-0.504228	-2.17058	5.74021e-07	1.10771e-05		3345	tags=51%, list=24%, signal=39%	3146/8773/5700/5709/5720/29927/5718/5717/5686/5710/6810/7099/10333/9554/5694/5690/5705/5682/5692/23480/5715/5689/5695/7096/5693/7979/10197/10213/5707/5702/5684/5713/5701/5685/10952/8673/2923/695/5691/23643/811/5704/929
R-HSA-3000480	R-HSA-3000480	Scavenging by Class A Receptors	17	-0.725511	-2.1682	2.00225e-05	0.000213374		1620	tags=59%, list=12%, signal=52%	1277/1278/1281/81035/7184/8685/4481/811/2512/2495
R-HSA-187577	R-HSA-187577	SCF(Skp2)-mediated degradation of p27/p21	57	-0.542261	-2.16592	3.20715e-06	4.44642e-05		3180	tags=51%, list=23%, signal=39%	5700/5709/5720/6500/5718/5717/5686/5710/5694/5690/5705/5682/5692/5715/5689/5695/5693/7979/10197/10213/5707/5702/5684/5713/5701/595/5685/5691/5704
R-HSA-174143	R-HSA-174143	APC/C-mediated degradation of cell cycle proteins	80	-0.50901	-2.15964	6.7146e-07	1.24525e-05		3180	tags=48%, list=23%, signal=37%	5700/5709/5720/6500/5718/5717/5686/5710/7321/5694/5690/5705/246184/5682/891/5692/6790/5715/5689/7324/5695/5693/51529/25906/7979/27338/10197/10213/5707/5702/5684/5713/5701/9232/5685/5691/991/5704
R-HSA-453276	R-HSA-453276	Regulation of mitotic cell cycle	80	-0.50901	-2.15964	6.7146e-07	1.24525e-05		3180	tags=48%, list=23%, signal=37%	5700/5709/5720/6500/5718/5717/5686/5710/7321/5694/5690/5705/246184/5682/891/5692/6790/5715/5689/7324/5695/5693/51529/25906/7979/27338/10197/10213/5707/5702/5684/5713/5701/9232/5685/5691/991/5704
R-HSA-389957	R-HSA-389957	Prefoldin mediated transfer of substrate to CCT/TriC	23	-0.667328	-2.15643	2.22771e-05	0.000232203		1523	tags=48%, list=11%, signal=43%	5203/84617/10471/7846/10383/7203/347733/7280/22948/60/84790
R-HSA-2467813	R-HSA-2467813	Separation of Sister Chromatids	155	-0.458847	-2.1518	4.64152e-09	3.15623e-07		3240	tags=45%, list=24%, signal=34%	64946/1783/5700/140735/91687/5709/5720/79023/5718/5527/5717/5686/5710/55839/7321/10403/5694/25936/5690/5705/246184/80776/5682/79172/79682/5501/151246/55055/5518/147841/5692/113130/5715/5689/7324/5695/84617/1063/6396/11130/1062/5693/5515/51529/1780/25906/7846/7979/27338/10383/10197/347733/10213/5707/5702/5684/7280/348235/22919/5713/5701/9232/5685/5691/991/5704/84790/8655/10376
R-HSA-190828	R-HSA-190828	Gap junction trafficking	25	-0.645307	-2.15154	2.72773e-05	0.000278739		1342	tags=52%, list=10%, signal=47%	84617/71/1211/7846/10383/347733/7280/1173/1212/1601/60/84790/10376
R-HSA-176408	R-HSA-176408	Regulation of APC/C activators between G1/S and early anaphase	75	-0.513938	-2.15082	1.9691e-06	3.12431e-05		3180	tags=48%, list=23%, signal=37%	5700/5709/5720/6500/5718/5717/5686/5710/7321/5694/5690/5705/246184/5682/891/5692/5715/5689/7324/5695/5693/51529/25906/7979/27338/10197/10213/5707/5702/5684/5713/5701/5685/5691/991/5704
R-HSA-1222556	R-HSA-1222556	ROS and RNS production in phagocytes	27	-0.635156	-2.14874	3.99675e-05	0.000390915		2127	tags=56%, list=15%, signal=47%	155066/9114/9550/51382/51606/533/5880/523/4689/526/1535/8992/4688/1536/9296
R-HSA-157858	R-HSA-157858	Gap junction trafficking and regulation	27	-0.634632	-2.14697	4.0452e-05	0.000392962		1342	tags=52%, list=10%, signal=47%	84617/71/6714/1211/7846/10383/347733/7280/1173/1212/1601/60/84790/10376
R-HSA-195258	R-HSA-195258	RHO GTPase Effectors	231	-0.431899	-2.14694	1.13209e-10	2.40762e-08		3724	tags=52%, list=27%, signal=39%	401541/4659/9475/23191/5519/11243/55166/11113/3020/367/10095/653361/51466/1781/1778/10006/3688/23421/64946/1783/29984/3895/10971/140735/91687/79023/5527/752/5058/8826/10810/1495/55839/10403/389/4638/5500/644150/4771/4637/25936/80776/6093/7454/79172/8347/3014/5217/79682/55845/10093/7532/10097/5501/151246/7531/94239/2316/55766/55055/5880/5518/147841/5063/7529/2810/23433/84617/85236/2885/71/1063/671…
R-HSA-6783783	R-HSA-6783783	Interleukin-10 signaling	28	-0.627345	-2.14413	5.11185e-05	0.000477106		2440	tags=57%, list=18%, signal=47%	6774/3587/3554/6363/1234/1435/5724/7132/6367/6348/3557/6347/1230/7076/942/3606
R-HSA-2129379	R-HSA-2129379	Molecules associated with elastic fibres	29	-0.625683	-2.14216	3.69328e-05	0.000368812		3557	tags=69%, list=26%, signal=51%	4237/7040/3688/10516/8425/2192/2199/4053/7043/2200/2006/11117/3685/2335/652/2202/3693/84034/4239/8076
R-HSA-69615	R-HSA-69615	G1/S DNA Damage Checkpoints	63	-0.522669	-2.13362	5.34893e-06	6.75954e-05		3180	tags=52%, list=23%, signal=40%	5700/51230/5709/5720/5718/25946/4193/5717/5686/5710/1111/5694/5690/5705/5682/1029/5692/5715/5689/11200/5695/5693/7979/10197/10213/5707/5702/5684/5713/5701/5685/5691/5704
R-HSA-5658442	R-HSA-5658442	Regulation of RAS by GAPs	64	-0.521313	-2.12988	2.69685e-06	3.86806e-05		3180	tags=50%, list=23%, signal=39%	5700/5709/5720/5718/5717/5686/5710/5694/5690/5705/5682/22821/3265/5692/5715/5689/5695/4893/5693/7979/161742/10197/10213/5707/9978/5702/5684/5713/5701/5685/5691/5704
R-HSA-1234176	R-HSA-1234176	Oxygen-dependent proline hydroxylation of Hypoxia-inducible Factor Alpha	64	-0.521127	-2.12912	2.72395e-06	3.86806e-05		3180	tags=48%, list=23%, signal=37%	5700/5709/5720/5718/5717/5686/5710/7321/5694/6923/5690/5705/5682/5692/5715/5689/5695/5693/7979/10197/10213/5707/9978/5702/5684/6921/5713/5701/5685/5691/5704
R-HSA-1169091	R-HSA-1169091	Activation of NF-kappaB in B cells	65	-0.520254	-2.12478	4.85955e-06	6.36646e-05		3180	tags=46%, list=23%, signal=36%	5700/5709/5720/6500/5718/5717/5686/5710/5694/5690/5705/5682/5692/5715/5689/5695/4793/4794/5693/7979/10197/10213/5707/5702/5684/5713/5701/5685/5691/5704
R-HSA-389960	R-HSA-389960	Formation of tubulin folding intermediates by CCT/TriC	17	-0.710263	-2.12264	4.26525e-05	0.000411539		1342	tags=53%, list=10%, signal=48%	84617/7846/10383/7203/347733/7280/22948/84790/10376
R-HSA-8949613	R-HSA-8949613	Cristae formation	29	-0.619666	-2.12156	4.90022e-05	0.000466501		2786	tags=55%, list=20%, signal=44%	515/522/10632/4580/84303/518/440574/509/539/10651/8834/125988/79135/10476/9551/516
R-HSA-4641257	R-HSA-4641257	Degradation of AXIN	53	-0.540621	-2.11614	8.0976e-06	9.79946e-05		3180	tags=51%, list=23%, signal=39%	5700/5709/5720/5718/5717/5686/5710/5694/5690/5705/5682/5692/5715/5689/5695/5693/7979/10197/10213/5707/5702/5684/5713/5701/5685/5691/5704
R-HSA-198933	R-HSA-198933	Immunoregulatory interactions between a Lymphoid and a non-Lymphoid cell	83	-0.494505	-2.11467	1.04865e-06	1.84874e-05		2449	tags=41%, list=18%, signal=34%	57823/4345/10859/120425/29992/126014/11314/5817/10288/1277/2214/1278/3903/124599/718/10871/11027/911/2209/131450/27180/1281/6614/3689/10870/81035/27036/945/10990/339390/11006/54209/7305/2213
R-HSA-69563	R-HSA-69563	p53-Dependent G1 DNA Damage Response	62	-0.518468	-2.10937	1.16626e-05	0.000134308		3180	tags=52%, list=23%, signal=40%	5700/51230/5709/5720/5718/25946/4193/5717/5686/5710/5694/5690/5705/5682/1029/5692/5715/5689/11200/5695/5693/7979/10197/10213/5707/5702/5684/5713/5701/5685/5691/5704
R-HSA-69580	R-HSA-69580	p53-Dependent G1/S DNA damage checkpoint	62	-0.518468	-2.10937	1.16626e-05	0.000134308		3180	tags=52%, list=23%, signal=40%	5700/51230/5709/5720/5718/25946/4193/5717/5686/5710/5694/5690/5705/5682/1029/5692/5715/5689/11200/5695/5693/7979/10197/10213/5707/5702/5684/5713/5701/5685/5691/5704
R-HSA-69017	R-HSA-69017	CDK-mediated phosphorylation and removal of Cdc6	66	-0.515704	-2.10887	4.3934e-06	5.86334e-05		3180	tags=50%, list=23%, signal=39%	5700/5709/5720/5718/5717/5686/5710/7321/5694/5690/5705/246184/5682/5692/5715/5689/7324/5695/5693/51529/25906/7979/27338/10197/10213/5707/5702/5684/5713/5701/5685/5691/5704
R-HSA-76002	R-HSA-76002	Platelet activation, signaling and aggregation	209	-0.431374	-2.10859	1.00004e-09	1.29824e-07		2907	tags=40%, list=21%, signal=32%	1675/9162/81/5099/7094/2149/64805/3959/7873/22927/6810/54495/5768/54518/4067/1893/6813/59345/10447/23533/5781/7057/5777/2316/5880/7043/5321/1277/2534/3671/1398/87/5294/334/5627/5906/2885/1278/146850/6714/55970/998/409/7409/2771/3920/2335/391/83706/805/5054/5660/5879/26090/2787/6678/808/801/10184/5341/8407/10487/387/7123/928/3309/6647/5216/813/3082/10630/7114/5154/6850/54331/967/308/2769/7076/2207…
R-HSA-1474228	R-HSA-1474228	Degradation of the extracellular matrix	95	-0.477449	-2.09896	1.63817e-06	2.75213e-05		3169	tags=48%, list=23%, signal=38%	726/823/1282/1295/1634/11096/1293/80274/1513/1286/4313/1301/1215/7177/23385/1277/1298/1511/6868/2200/2006/1278/8754/3914/2335/1303/7373/1509/7077/960/1290/1281/1289/4327/1514/1291/6696/4318/1520/4316/1296/1292/5654/1508/826/7076
R-HSA-389977	R-HSA-389977	Post-chaperonin tubulin folding pathway	14	-0.740479	-2.09375	6.59532e-05	0.000588736		1354	tags=64%, list=10%, signal=58%	402/84617/7846/10383/347733/7280/1155/84790/10376
R-HSA-2029480	R-HSA-2029480	Fcgamma receptor (FCGR) dependent phagocytosis	82	-0.48784	-2.08666	3.176e-06	4.4464e-05		2793	tags=43%, list=20%, signal=34%	5058/2268/10810/644150/4771/4067/7454/55845/10093/10097/2214/2534/1398/2885/71/3320/6714/10096/4644/998/7409/3055/5879/2209/3071/3984/10109/6850/10092/695/23646/60/2212/10094/1072
R-HSA-68867	R-HSA-68867	Assembly of the pre-replicative complex	87	-0.480259	-2.0823	2.20731e-06	3.43007e-05		3180	tags=48%, list=23%, signal=37%	5700/5709/5720/3836/5718/5717/5686/5710/4173/7321/5694/5690/5705/246184/5682/8347/3014/23633/94239/55766/5692/5715/5689/7324/5695/85236/5693/51529/25906/7979/27338/10197/10213/5707/5702/5684/5713/5701/8365/5685/5691/5704
R-HSA-8939902	R-HSA-8939902	Regulation of RUNX2 expression and activity	68	-0.506106	-2.08118	1.13466e-05	0.000132811		3180	tags=46%, list=23%, signal=35%	5700/5709/5720/6500/5718/5717/5686/5710/5694/5690/5705/59269/5682/4488/5692/5715/5689/5695/5693/7979/10197/10213/5707/9978/5702/5684/5713/5701/5685/5691/5704
R-HSA-9658195	R-HSA-9658195	Leishmania infection	140	-0.45013	-2.07298	1.43638e-07	3.41858e-06		2379	tags=38%, list=17%, signal=32%	644150/957/4067/59345/7454/55845/10093/10097/2214/2534/5025/1511/1398/10769/6868/64174/2885/71/5027/6714/10096/55970/4644/998/953/718/7409/2771/3055/113/805/5879/2787/2209/808/801/3071/29108/10109/114548/1535/6850/10092/54331/695/60/2212/10094/9332/719/3606/3162/7295
R-HSA-9824443	R-HSA-9824443	Parasitic Infection Pathways	140	-0.45013	-2.07298	1.43638e-07	3.41858e-06		2379	tags=38%, list=17%, signal=32%	644150/957/4067/59345/7454/55845/10093/10097/2214/2534/5025/1511/1398/10769/6868/64174/2885/71/5027/6714/10096/55970/4644/998/953/718/7409/2771/3055/113/805/5879/2787/2209/808/801/3071/29108/10109/114548/1535/6850/10092/54331/695/60/2212/10094/9332/719/3606/3162/7295
R-HSA-162909	R-HSA-162909	Host Interactions of HIV factors	126	-0.45639	-2.06827	3.8183e-07	7.92179e-06		3180	tags=41%, list=23%, signal=32%	5700/5709/5720/3836/6500/5902/79023/5718/5717/5686/5710/9688/5694/6923/5690/5705/5682/51606/1104/5692/940/2534/5715/5689/5695/1794/6396/5693/3055/5879/5901/7979/10197/23511/10213/5707/9978/5702/8815/1175/5684/6921/162/5713/5701/1173/1174/5685/920/5691/5478/5704
R-HSA-3371497	R-HSA-3371497	HSP90 chaperone cycle for steroid hormone receptors (SHR) in the presence of ligand	45	-0.542012	-2.06666	4.52379e-05	0.000433555		1342	tags=36%, list=10%, signal=32%	84617/3303/3320/829/10963/1780/7846/10383/347733/11258/7280/10121/84790/8655/10376/832
R-HSA-68882	R-HSA-68882	Mitotic Anaphase	197	-0.424085	-2.06419	1.13397e-08	6.22814e-07		3240	tags=41%, list=24%, signal=32%	64946/1783/5700/140735/91687/5709/5720/79023/5718/5527/5717/5686/5710/55839/7321/9688/10403/5694/4001/25936/5690/5705/246184/80776/5682/79172/7341/79682/1104/5501/151246/55055/128866/891/5518/147841/5692/113130/5715/5689/7324/5695/84617/1063/6396/11130/1062/5693/51652/5515/51529/1780/25906/5901/7846/7979/27338/10383/10197/347733/23511/10213/5707/5702/8815/5684/7280/348235/22919/5713/5701/27243/92…
R-HSA-2555396	R-HSA-2555396	Mitotic Metaphase and Anaphase	198	-0.423423	-2.06338	7.32003e-09	4.75137e-07		3240	tags=41%, list=24%, signal=32%	64946/1783/5700/140735/91687/5709/5720/79023/5718/5527/5717/5686/5710/55839/7321/9688/10403/5694/4001/25936/5690/5705/246184/80776/5682/79172/7341/79682/1104/5501/151246/55055/128866/891/5518/147841/5692/113130/5715/5689/7324/5695/84617/1063/6396/11130/1062/5693/51652/5515/51529/1780/25906/5901/7846/7979/27338/10383/10197/347733/23511/10213/5707/5702/8815/5684/7280/348235/22919/5713/5701/27243/92…
R-HSA-166663	R-HSA-166663	Initial triggering of complement	15	-0.716015	-2.06285	0.000111149	0.000928195		1037	tags=47%, list=8%, signal=43%	718/715/716/717/713/712/714
R-HSA-5632684	R-HSA-5632684	Hedgehog 'on' state	79	-0.485472	-2.05463	2.65713e-06	3.86806e-05		3180	tags=43%, list=23%, signal=33%	5700/6608/5709/5720/22873/5718/374654/5717/5686/5710/23288/5694/5690/5705/5682/5692/5715/5689/5695/409/2735/5693/7979/10197/10213/5707/9978/5702/5684/5713/5701/5685/5691/5704
R-HSA-3928662	R-HSA-3928662	EPHB-mediated forward signaling	41	-0.548131	-2.05235	8.49473e-05	0.000730751		2336	tags=51%, list=17%, signal=43%	4067/2904/6093/10093/10097/3265/7074/2534/71/6714/10096/998/5879/2049/387/3984/10109/10092/60/10094/1072
R-HSA-9668328	R-HSA-9668328	Sealing of the nuclear envelope (NE) by ESCRT-III	20	-0.651625	-2.04922	0.000236081	0.00178372		1778	tags=50%, list=13%, signal=44%	128866/84617/51652/7846/10383/347733/7280/27243/84790/10376
R-HSA-917977	R-HSA-917977	Transferrin endocytosis and recycling	25	-0.613301	-2.04483	0.000133592	0.00107779		3522	tags=64%, list=26%, signal=48%	55240/261729/57192/155066/9114/9550/51382/51606/533/537/523/7037/3077/526/8992/9296
R-HSA-382556	R-HSA-382556	ABC-family proteins mediated transport	90	-0.467597	-2.04407	5.2867e-06	6.74054e-05		3245	tags=44%, list=24%, signal=34%	6400/5700/51009/10613/5709/10956/5720/11194/368/5718/5717/5686/5710/5694/5690/5705/5682/6048/7415/1244/5692/23/5715/5689/5695/8894/5693/7979/10197/10213/5707/5702/5684/5713/5701/8714/5685/4363/5691/5704
R-HSA-445355	R-HSA-445355	Smooth Muscle Contraction	38	-0.551355	-2.03632	0.000144603	0.00114085		2996	tags=50%, list=22%, signal=39%	25802/5058/7094/4638/4637/7169/800/140465/805/808/801/10627/3693/7170/302/301/7171/103910/10398
R-HSA-3000178	R-HSA-3000178	ECM proteoglycans	56	-0.512982	-2.03529	3.77321e-05	0.000374177		3497	tags=57%, list=25%, signal=43%	3910/7040/3688/1282/4038/1634/1293/1286/3913/2331/7043/1277/1298/4060/1605/1278/3687/3685/2335/5054/6678/1290/1281/1289/633/1311/3371/54829/3693/1291/1462/1292
R-HSA-109582	R-HSA-109582	Hemostasis	446	-0.382301	-2.03503	1e-10	2.40762e-08		3029	tags=37%, list=22%, signal=29%	10362/6382/9672/2768/3066/6404/1675/9162/6546/5527/81/3832/5099/5868/7094/2159/2149/2268/64805/830/3959/23428/7873/22927/6810/54495/5768/5104/5328/5547/54518/6786/4067/1893/6813/59345/10447/9123/11311/708/23533/120425/5781/55604/140885/30846/83692/7057/5777/1795/2734/2316/64147/5880/7043/3265/5518/3675/22920/5321/1277/284/5136/2534/5025/3671/1398/5739/87/2888/5294/1794/334/5627/5906/10749/84617/4…
R-HSA-68949	R-HSA-68949	Orc1 removal from chromatin	64	-0.495134	-2.02292	2.1896e-05	0.000229908		3180	tags=47%, list=23%, signal=36%	5700/5709/5720/6500/5718/5717/5686/5710/4173/5694/5690/5705/5682/5692/5715/5689/5695/5693/7979/10197/10213/5707/9978/5702/5684/5713/5701/5685/5691/5704
R-HSA-6811442	R-HSA-6811442	Intra-Golgi and retrograde Golgi-to-ER traffic	173	-0.422907	-2.02058	1.2564e-07	3.20381e-06		3299	tags=42%, list=24%, signal=32%	60592/23647/3797/9950/27333/1783/140735/51014/10540/9342/9609/400/3832/1315/5870/830/56894/9554/4121/2590/10244/26958/5050/11311/1523/5861/22818/51226/64147/10972/4124/22920/55850/5321/84316/381/10618/10228/51560/10749/84617/4905/5049/829/9371/11014/2589/1062/27128/8677/22820/11015/23423/27314/1780/7846/9367/10383/347733/11258/10652/3799/7280/378/10121/11316/10226/377/84790/8655/10376/54732/832
R-HSA-8873719	R-HSA-8873719	RAB geranylgeranylation	52	-0.515743	-2.01868	6.59648e-05	0.000588736		3459	tags=56%, list=25%, signal=42%	8934/55647/83871/8073/5875/115827/9609/5867/5868/51762/5870/57403/9545/10890/5861/51715/8766/51560/11031/4218/5872/5862/5878/10981/27314/9367/7879/115273/338382
R-HSA-9619483	R-HSA-9619483	Activation of AMPK downstream of NMDARs	19	-0.652806	-2.01846	0.000299563	0.00218253		1342	tags=53%, list=10%, signal=48%	84617/805/7846/10383/347733/808/801/7280/84790/10376
R-HSA-6811434	R-HSA-6811434	COPI-dependent Golgi-to-ER retrograde traffic	74	-0.483007	-2.01793	1.41531e-05	0.000161685		2007	tags=38%, list=15%, signal=32%	5861/22818/51226/64147/10972/22920/55850/381/10749/84617/4905/9371/11014/1062/22820/11015/23423/7846/10383/347733/3799/7280/378/11316/377/84790/10376/54732
R-HSA-2142753	R-HSA-2142753	Arachidonic acid metabolism	32	-0.573075	-2.01787	0.000241401	0.00181432		2640	tags=50%, list=19%, signal=40%	5742/80142/5445/145482/1545/5321/64174/4056/240/241/2876/873/6916/4363/8644/27306
R-HSA-1445148	R-HSA-1445148	Translocation of SLC2A4 (GLUT4) to the plasma membrane	62	-0.49594	-2.01772	4.97541e-05	0.000470523		2033	tags=42%, list=15%, signal=36%	10890/7532/7531/8766/7529/22920/2810/23433/84617/4218/71/4644/9371/5872/805/5879/7846/10383/347733/808/801/7280/60/7533/84790/10376
R-HSA-202424	R-HSA-202424	Downstream TCR signaling	90	-0.461227	-2.01622	8.42723e-06	0.000101127		3180	tags=42%, list=23%, signal=33%	5700/5709/5720/6500/3119/5718/5717/5686/5710/7321/5694/5690/5705/5682/7334/3117/5692/5715/8767/5689/5695/3115/5693/3113/3123/7979/10197/10213/5707/5702/5684/3122/5713/5701/5685/920/5691/5704
R-HSA-3928665	R-HSA-3928665	EPH-ephrin mediated repulsion of cells	43	-0.53068	-2.00947	9.09486e-05	0.000777692		2460	tags=42%, list=18%, signal=34%	1213/4067/4313/7074/23385/2534/5664/71/6714/1211/5879/2049/1175/4318/1173/1212/55851/60
R-HSA-6803157	R-HSA-6803157	Antimicrobial peptides	21	-0.62905	-2.00885	0.000419315	0.00299391		1539	tags=43%, list=11%, signal=38%	1511/7096/475/1672/51248/4069/920/6039/1191
R-HSA-9711123	R-HSA-9711123	Cellular response to chemical stress	198	-0.411429	-2.00493	3.99819e-08	1.52858e-06		2840	tags=36%, list=21%, signal=29%	5718/9429/5717/5686/1340/5710/1337/5694/6774/30001/5690/5705/5226/5682/51241/6648/10072/50507/1349/672/7415/4780/2730/1345/116228/1029/5692/27244/9167/54205/5715/5689/5695/8878/7296/475/5693/7979/644/10197/10213/5707/10061/2936/9978/5702/5034/4689/5684/2950/7353/6347/5713/5701/6647/2876/81502/8714/5685/493869/5154/114548/1535/4363/4688/1536/5052/1728/5691/5704/3162/7295
R-HSA-8939236	R-HSA-8939236	RUNX1 regulates transcription of genes involved in differentiation of HSCs	74	-0.47948	-2.0032	1.81649e-05	0.000198011		3180	tags=47%, list=23%, signal=37%	5700/5709/5720/5718/5717/5686/5710/5694/5690/5705/5682/8347/3014/10413/94239/55766/5692/5715/5689/5695/85236/5693/7979/10197/10213/5707/5702/5684/5713/5701/8365/5685/6688/5691/5704
R-HSA-1592389	R-HSA-1592389	Activation of Matrix Metalloproteinases	17	-0.670146	-2.00275	0.000291518	0.00214582		2515	tags=53%, list=18%, signal=43%	1513/4313/1215/7177/1511/7077/4318/4316/7076
R-HSA-166786	R-HSA-166786	Creation of C4 and C2 activators	10	-0.776776	-1.99943	0.000392046	0.00281327		488	tags=50%, list=4%, signal=48%	715/716/713/712/714
R-HSA-2871837	R-HSA-2871837	FCERI mediated NF-kB activation	77	-0.474802	-1.99729	1.53672e-05	0.00017144		3180	tags=45%, list=23%, signal=35%	5700/5709/5720/6500/5718/5717/5686/5710/7321/5694/5690/5705/4067/5682/7334/2206/5692/5715/5689/5695/2205/5693/115727/7979/10197/10213/5707/5702/5684/5713/5701/5685/5691/2207/5704
R-HSA-446203	R-HSA-446203	Asparagine N-linked glycosylation	269	-0.395719	-1.99574	1.38702e-09	1.52359e-07		3245	tags=37%, list=24%, signal=29%	6400/1783/5887/5700/51009/140735/1650/6675/51014/10956/51128/10540/29925/22845/1315/966/830/2762/56052/432/1798/9554/4121/91869/23256/26958/22872/8702/79947/54344/6048/5861/7415/55907/22818/6709/10559/51226/10113/10972/4124/55343/10342/381/4247/9334/9526/79053/26503/29880/8704/84617/4905/10195/54187/829/1603/6396/84061/11014/22820/11015/23423/79644/55577/1780/27095/9871/7846/10383/347733/11258/10…
R-HSA-6807878	R-HSA-6807878	COPI-mediated anterograde transport	88	-0.458957	-1.99508	9.20179e-06	0.000109501		4002	tags=52%, list=29%, signal=37%	26286/8774/51143/9276/10282/10671/375/1781/1778/1783/140735/51014/10540/1315/966/830/26958/5861/22818/6709/51226/10972/381/84617/4905/829/11014/22820/11015/23423/1780/7846/10383/347733/11258/10652/7280/378/10121/11316/377/84790/8655/10376/54732/832
R-HSA-447115	R-HSA-447115	Interleukin-12 family signaling	44	-0.522673	-1.99067	0.000123958	0.00102319		2440	tags=41%, list=18%, signal=34%	6774/4001/6648/5306/829/998/4478/3936/5034/3595/821/6647/10148/302/9446/4282/5478/1072
R-HSA-216083	R-HSA-216083	Integrin cell surface interactions	66	-0.486018	-1.98748	3.56704e-05	0.000358714		1903	tags=36%, list=14%, signal=31%	7057/3675/1277/1298/4060/2200/1278/3687/3685/2335/960/1290/1281/1289/3682/3689/1311/3684/3371/3693/1291/6696/1296/1292
R-HSA-202733	R-HSA-202733	Cell surface interactions at the vascular wall	96	-0.451592	-1.98479	6.1057e-06	7.58169e-05		3876	tags=53%, list=28%, signal=38%	961/6403/51378/10461/8793/6566/8140/50848/7040/3688/857/483/285/6382/9672/6404/23428/4067/9123/120425/5781/140885/83692/5777/2734/3265/3675/1277/284/2534/2888/5627/4893/2885/1278/3687/6714/3685/2335/960/972/9046/9056/3689/3684/481/8832/4282/2817/2207/5478
R-HSA-1630316	R-HSA-1630316	Glycosaminoglycan metabolism	93	-0.449099	-1.98304	1.79754e-05	0.000197453		3258	tags=43%, list=24%, signal=33%	55454/3340/79411/6382/79586/9672/1634/22856/9394/5549/26035/10678/51000/8702/2132/2331/9334/4060/64131/50515/8704/2239/9469/9956/2799/4958/411/3073/960/2131/4969/92126/633/2720/1462/3074/6484/93010/10894/2817
R-HSA-1638074	R-HSA-1638074	Keratan sulfate/keratin metabolism	28	-0.578268	-1.9764	0.000531399	0.0036528		2624	tags=54%, list=19%, signal=43%	5549/10678/8702/2331/9334/4060/8704/2799/4958/3073/4969/2720/3074/6484/93010
R-HSA-373760	R-HSA-373760	L1CAM interactions	90	-0.451271	-1.9727	1.86209e-05	0.000201445		1366	tags=28%, list=10%, signal=25%	8828/84617/71/6714/6324/1742/3685/1211/6195/5879/4478/7846/10383/347733/1175/6386/7280/3786/1173/6335/214/60/57698/84790/10376
R-HSA-5663213	R-HSA-5663213	RHO GTPases Activate WASPs and WAVEs	36	-0.543948	-1.97245	0.000334084	0.00242169		4402	tags=72%, list=32%, signal=49%	10552/5595/7456/147179/4690/5594/23191/10095/10006/10810/644150/7454/55845/10093/10097/2885/71/10096/998/5879/3071/10109/10092/695/60/10094
R-HSA-5619115	R-HSA-5619115	Disorders of transmembrane transporters	135	-0.431593	-1.97153	9.67628e-07	1.72722e-05		3284	tags=43%, list=24%, signal=33%	10479/6400/5700/9843/51009/4891/10613/5709/10956/5720/368/79023/551/5718/5717/5686/5710/81031/9688/5694/9197/5690/5705/5682/7355/6048/7415/1244/10559/5692/55343/5715/5689/26503/5695/116085/6396/30061/285195/5693/55630/10999/1356/56606/7979/10197/23511/10213/5707/5702/9056/5684/5713/5701/55315/5685/5691/5704
R-HSA-5607764	R-HSA-5607764	CLEC7A (Dectin-1) signaling	97	-0.444401	-1.96339	1.53258e-05	0.00017144		3180	tags=39%, list=23%, signal=30%	5700/5709/5720/6500/5718/5717/5686/5710/7321/5694/5690/5705/5682/7334/5692/5715/5689/5695/6714/64581/5693/64170/805/7979/10197/10213/808/5707/5702/801/5684/5713/5701/29108/5685/6850/5691/5704
R-HSA-9020591	R-HSA-9020591	Interleukin-12 signaling	37	-0.536453	-1.95951	0.000217137	0.00165813		1213	tags=41%, list=9%, signal=37%	4001/6648/5306/829/998/4478/3936/5034/3595/6647/302/9446/4282/5478/1072
R-HSA-164952	R-HSA-164952	The role of Nef in HIV-1 replication and disease pathogenesis	27	-0.579197	-1.95943	0.000494097	0.00345868		1987	tags=41%, list=14%, signal=35%	51606/940/2534/1794/3055/5879/1175/162/1173/1174/920
R-HSA-9660826	R-HSA-9660826	Purinergic signaling in leishmaniasis infection	23	-0.604241	-1.95257	0.000553031	0.00372514		1545	tags=57%, list=11%, signal=50%	9051/957/5025/1511/5027/953/718/29108/114548/719/3606/3162/7295
R-HSA-9664424	R-HSA-9664424	Cell recruitment (pro-inflammatory response)	23	-0.604241	-1.95257	0.000553031	0.00372514		1545	tags=57%, list=11%, signal=50%	9051/957/5025/1511/5027/953/718/29108/114548/719/3606/3162/7295
R-HSA-2243919	R-HSA-2243919	Crosslinking of collagen fibrils	15	-0.676459	-1.94888	0.000671508	0.00433897		3098	tags=67%, list=23%, signal=52%	1282/1286/1277/4017/84695/1278/5118/4015/84171/4016
R-HSA-9840310	R-HSA-9840310	Glycosphingolipid catabolism	25	-0.58177	-1.9397	0.000626318	0.00411442		2082	tags=52%, list=15%, signal=44%	6609/412/285362/411/5660/3073/4758/427/2720/2717/3074/2760/5476
R-HSA-2730905	R-HSA-2730905	Role of LAT2/NTAL/LAB on calcium mobilization	15	-0.672562	-1.93766	0.000758922	0.00477419		2336	tags=53%, list=17%, signal=44%	4067/2206/2534/7462/2885/2205/6850/2207
R-HSA-438066	R-HSA-438066	Unblocking of NMDA receptors, glutamate binding and activation	12	-0.716202	-1.93752	0.000552307	0.00372514		2330	tags=50%, list=17%, signal=42%	2904/1742/805/808/801/2892
R-HSA-8950505	R-HSA-8950505	Gene and protein expression by JAK-STAT signaling after Interleukin-12 stimulation	31	-0.55414	-1.93576	0.000961416	0.00579284		2380	tags=42%, list=17%, signal=35%	4001/6648/5306/829/998/4478/3936/6647/302/9446/4282/5478/1072
R-HSA-69052	R-HSA-69052	Switching of origins to a post-replicative state	82	-0.452435	-1.93522	6.83768e-05	0.000606472		3180	tags=44%, list=23%, signal=34%	5700/5709/5720/6500/5718/5717/5686/5710/4173/7321/5694/5690/5705/246184/5682/5692/5715/5689/7324/5695/5693/51529/25906/7979/27338/10197/10213/5707/9978/5702/5684/5713/5701/5685/5691/5704
R-HSA-75035	R-HSA-75035	Chk1/Chk2(Cds1) mediated inactivation of Cyclin B:Cdk1 complex	12	-0.715188	-1.93477	0.000552307	0.00372514		3113	tags=75%, list=23%, signal=58%	10971/1111/7532/7531/891/7529/2810/11200/7533
R-HSA-2029481	R-HSA-2029481	FCGR activation	12	-0.714837	-1.93382	0.000560253	0.00375607		2696	tags=75%, list=20%, signal=60%	2268/4067/2214/2534/6714/3055/2209/6850/2212
R-HSA-2022857	R-HSA-2022857	Keratan sulfate degradation	11	-0.741897	-1.92948	0.000843139	0.00512341		3158	tags=91%, list=23%, signal=70%	79411/5549/2331/4060/2799/4958/3073/4969/2720/3074
R-HSA-195253	R-HSA-195253	Degradation of beta-catenin by the destruction complex	80	-0.453533	-1.92427	5.82859e-05	0.000530142		3180	tags=44%, list=23%, signal=34%	5700/7089/5709/5720/6500/5718/5527/5717/5686/5710/5694/5690/5705/5682/7090/5518/5692/5715/5689/5695/5693/5515/166/7979/10197/10213/5707/9978/5702/5684/5713/5701/5685/5691/5704
R-HSA-948021	R-HSA-948021	Transport to the Golgi and subsequent modification	160	-0.406078	-1.91362	1.69811e-06	2.78724e-05		2637	tags=32%, list=19%, signal=26%	966/830/9554/4121/23256/26958/22872/8702/5861/22818/6709/51226/10113/10972/4124/10342/381/4247/9334/8704/84617/4905/829/6396/11014/22820/11015/23423/1780/27095/9871/7846/10383/347733/11258/10652/1075/7280/378/10121/11316/6484/377/2517/1522/84790/8655/10376/54732/832/58485
R-HSA-189445	R-HSA-189445	Metabolism of porphyrins	20	-0.608006	-1.91205	0.00165905	0.0092184		2784	tags=55%, list=20%, signal=44%	9429/210/7389/1244/211/3145/644/7390/4363/11309/3162
R-HSA-389359	R-HSA-389359	CD28 dependent Vav1 pathway	11	-0.734997	-1.91154	0.00100685	0.0059659		1717	tags=82%, list=12%, signal=72%	5058/5063/940/2534/2885/998/7409/5879/942
R-HSA-77387	R-HSA-77387	Insulin receptor recycling	24	-0.579711	-1.90943	0.0010003	0.00595176		3065	tags=54%, list=22%, signal=42%	155066/9114/3416/9550/51382/51606/533/537/523/1509/526/8992/9296
R-HSA-1236394	R-HSA-1236394	Signaling by ERBB4	44	-0.501042	-1.90829	0.000508051	0.00353901		2015	tags=36%, list=15%, signal=31%	11033/10413/6387/3265/23385/6868/5664/4893/2885/51741/6714/1742/3925/6678/2561/55851
R-HSA-425410	R-HSA-425410	Metal ion SLC transporters	17	-0.638435	-1.90798	0.000829872	0.00508608		3460	tags=71%, list=25%, signal=53%	25800/9843/4891/64116/29985/7779/7922/30061/55630/84102/1317/1356
R-HSA-3858494	R-HSA-3858494	Beta-catenin independent WNT signaling	124	-0.421681	-1.90304	1.69733e-05	0.000187891		3180	tags=40%, list=23%, signal=31%	5700/5709/5720/5330/5718/50855/5717/5686/5710/5694/1213/5690/5705/59345/5682/26523/5880/5692/8321/5715/5689/5695/4919/55970/409/5693/805/1211/5879/2787/2535/7979/10197/10213/808/5707/5702/801/1175/5684/387/5713/5701/5216/1173/5685/1212/54331/5691/5704
R-HSA-389948	R-HSA-389948	PD-1 signaling	19	-0.614319	-1.89946	0.00140245	0.00804297		2024	tags=53%, list=15%, signal=45%	3127/3119/5781/5777/3117/3115/3113/3123/3122/920
R-HSA-75205	R-HSA-75205	Dissolution of Fibrin Clot	10	-0.736744	-1.89639	0.0017435	0.00955575		858	tags=80%, list=6%, signal=75%	5345/5328/5054/5329/5271/5270/302/6281
R-HSA-2454202	R-HSA-2454202	Fc epsilon receptor (FCERI) signaling	127	-0.417692	-1.89603	1.10979e-05	0.000130973		3180	tags=39%, list=23%, signal=30%	5700/5709/5720/6500/5718/5058/5717/5686/5710/7321/5694/5690/5705/4067/5682/7006/7334/3265/2206/5692/2534/5715/5689/5695/7462/4893/2885/2205/5693/7409/805/5879/115727/7979/10197/10213/808/5707/5702/801/5684/5713/5701/5685/6850/695/5691/2207/5704
R-HSA-8875878	R-HSA-8875878	MET promotes cell motility	38	-0.513204	-1.89542	0.000904842	0.00547506		2164	tags=47%, list=16%, signal=40%	3913/64759/1301/3675/1277/1398/5906/2885/1278/6714/3914/2335/255631/5879/1290/1281/1289/3082
R-HSA-3560782	R-HSA-3560782	Diseases associated with glycosaminoglycan metabolism	34	-0.530475	-1.89362	0.000728464	0.00460286		3024	tags=53%, list=22%, signal=41%	6382/9672/1634/22856/5549/2132/2331/4060/2239/9469/4958/3073/2131/4969/633/1462/3074/2817
R-HSA-5621481	R-HSA-5621481	C-type lectin receptors (CLRs)	120	-0.419633	-1.89232	1.98247e-05	0.000212855		3180	tags=39%, list=23%, signal=30%	5700/5709/5720/6500/5718/5058/5717/5686/5710/7321/5694/5690/5705/4067/5682/7334/3265/5692/5063/2534/5715/5689/5695/4893/6714/64581/5693/64170/805/7979/10197/10213/808/5707/5702/801/5684/5713/5701/29108/5685/6850/5691/10462/2207/5704/30835
R-HSA-69202	R-HSA-69202	Cyclin E associated events during G1/S transition	78	-0.448092	-1.89202	0.000102573	0.000871874		3180	tags=40%, list=23%, signal=31%	5700/5709/5720/6500/5718/5717/5686/5710/5694/5690/5705/5682/5692/5715/5689/5695/5693/7027/7979/10197/10213/5707/5702/5684/5713/5701/595/5685/1869/5691/5704
R-HSA-375276	R-HSA-375276	Peptide ligand-binding receptors	75	-0.450799	-1.88659	0.000164295	0.00128662		2256	tags=36%, list=16%, signal=30%	1910/51554/4886/6387/8862/4283/6363/1234/6366/718/5020/51083/6367/5660/50865/6348/6347/27202/728/301/5179/58191/57486/1230/6357/719/2359
R-HSA-983695	R-HSA-983695	Antigen activates B Cell Receptor (BCR) leading to generation of second messengers	29	-0.550284	-1.88401	0.00151217	0.0086375		2353	tags=45%, list=17%, signal=37%	6786/4067/5777/2534/2885/7409/805/808/801/29760/6850/118788/695
R-HSA-69002	R-HSA-69002	DNA Replication Pre-Initiation	100	-0.423194	-1.88216	5.25417e-05	0.000484062		3180	tags=43%, list=23%, signal=33%	5700/5709/5720/3836/5718/5717/5686/5710/4173/7321/5694/5690/5705/54107/246184/5682/8347/3014/23633/94239/55766/5692/5715/5689/7324/5695/85236/5693/51529/25906/7979/27338/10197/10213/5707/5702/5684/5713/5701/8365/5685/5691/5704
R-HSA-450531	R-HSA-450531	Regulation of mRNA stability by proteins that bind AU-rich elements	86	-0.436528	-1.88069	5.55698e-05	0.000508677		4674	tags=57%, list=34%, signal=38%	5719/5699/118460/9861/5688/3842/55802/207/5716/3304/5580/1981/8125/8741/54512/5700/5709/5720/5718/5717/5686/5710/5694/5690/5705/51010/5682/56915/51013/5692/7529/5715/5689/5695/3303/6418/5693/7979/10197/10213/5707/5702/5684/5713/5701/5685/3315/5691/5704
R-HSA-15869	R-HSA-15869	Metabolism of nucleotides	83	-0.439203	-1.87818	8.14552e-05	0.000704958		2414	tags=35%, list=18%, signal=29%	25939/957/4833/1716/10591/471/1503/102157402/51727/10606/1635/7298/53343/1841/7296/50484/953/7084/4521/3251/2745/3704/2936/6241/7083/11164/4830/272/7295
R-HSA-202403	R-HSA-202403	TCR signaling	111	-0.418671	-1.87783	6.10857e-05	0.000552091		3180	tags=40%, list=23%, signal=31%	5700/5709/55740/5720/6500/3119/5718/5058/2533/5717/5686/5710/7321/5694/5690/5705/7454/5682/7334/3117/5692/5063/5715/8767/5689/5695/3115/5693/3113/3123/7979/10197/10213/5707/5702/5684/5795/3122/5713/5701/5685/920/5691/5704
R-HSA-2025928	R-HSA-2025928	Calcineurin activates NFAT	11	-0.720295	-1.8733	0.00157984	0.00896983		874	tags=45%, list=6%, signal=43%	805/808/801/2280/5478
R-HSA-202427	R-HSA-202427	Phosphorylation of CD3 and TCR zeta chains	20	-0.595062	-1.87134	0.00252883	0.0129432		1793	tags=45%, list=13%, signal=39%	3127/3119/3117/3115/3113/3123/5795/3122/920
R-HSA-163210	R-HSA-163210	Formation of ATP by chemiosmotic coupling	16	-0.639742	-1.86929	0.00314089	0.0158397		2786	tags=56%, list=20%, signal=45%	515/522/10632/518/509/539/10476/9551/516
R-HSA-69481	R-HSA-69481	G2/M Checkpoints	123	-0.412366	-1.86001	3.49413e-05	0.000353873		3203	tags=42%, list=23%, signal=33%	79184/5700/10971/5709/10111/5982/5720/5718/5717/5686/5710/4173/1111/5694/5690/5705/545/5682/8347/3014/7532/672/7334/7531/891/63967/5692/7529/2810/5715/5689/11200/5695/7336/85236/5932/9577/5693/7979/51512/10197/10213/5707/5702/5684/5713/5701/8365/5685/5691/7533/5704
R-HSA-5140745	R-HSA-5140745	WNT5A-dependent internalization of FZD2, FZD5 and ROR2	12	-0.686694	-1.85769	0.0016052	0.00902451		1290	tags=58%, list=9%, signal=53%	1213/4919/1211/2535/1175/1173/1212
R-HSA-9675108	R-HSA-9675108	Nervous system development	476	-0.347767	-1.85683	8.71139e-10	1.24399e-07		3209	tags=31%, list=23%, signal=25%	9423/6138/5700/23396/200916/4665/1282/5709/4650/6136/55740/5720/3326/3066/6597/8986/2048/2107/5718/5058/5717/7094/5686/10486/5710/1293/1286/5694/1213/389/6923/8482/971/4637/5690/5705/4067/2904/4155/6093/5682/22916/4313/5217/10093/5781/5306/10413/10097/6387/5604/6709/57522/3265/5692/5063/7074/785/23385/1298/2064/2534/5715/5689/5695/5664/6237/8828/1605/84617/4893/5621/2885/71/3320/55110/6714/6324/1…
R-HSA-391251	R-HSA-391251	Protein folding	74	-0.443942	-1.85472	0.000270963	0.00200484		1614	tags=32%, list=12%, signal=29%	10238/908/8787/6774/59345/11328/5203/402/84617/10471/55970/2787/7846/10383/7203/347733/7280/22948/54331/1155/60/2769/84790/10376
R-HSA-190873	R-HSA-190873	Gap junction degradation	12	-0.685542	-1.85457	0.00165327	0.0092184		1297	tags=67%, list=9%, signal=60%	1759/1213/71/1211/1173/1212/1601/60
R-HSA-2980736	R-HSA-2980736	Peptide hormone metabolism	54	-0.470794	-1.85214	0.000637429	0.00415638		2565	tags=39%, list=19%, signal=32%	290/28972/1359/23478/1363/1215/9789/1511/3625/90701/1360/4644/1509/3799/5034/3952/1066/3624/10159/7941/1522
R-HSA-199977	R-HSA-199977	ER to Golgi Anterograde Transport	137	-0.40453	-1.85161	2.73273e-05	0.000278739		3110	tags=35%, list=23%, signal=27%	140735/51014/51128/10540/1315/966/830/9554/23256/26958/22872/5861/22818/6709/51226/10113/10972/10342/381/84617/4905/829/6396/11014/22820/11015/23423/1780/27095/9871/7846/10383/347733/11258/10652/1075/7280/378/10121/11316/377/1522/84790/8655/10376/54732/832/58485
R-HSA-442982	R-HSA-442982	Ras activation upon Ca2+ influx through NMDA receptor	14	-0.654471	-1.85056	0.00174653	0.00955575		2330	tags=50%, list=17%, signal=42%	2904/3265/4893/1742/805/808/801
R-HSA-379716	R-HSA-379716	Cytosolic tRNA aminoacylation	24	-0.561453	-1.84929	0.00191549	0.0102728		5121	tags=79%, list=37%, signal=50%	3376/6897/7407/16/1615/2193/51520/5917/4141/4677/833/8565/9521/5464/2058/10056/3035/7965/2617
R-HSA-5654719	R-HSA-5654719	SHC-mediated cascade:FGFR4	11	-0.710605	-1.8481	0.00212236	0.0111505		1761	tags=45%, list=13%, signal=40%	3265/4893/2885/8817/2246
R-HSA-449147	R-HSA-449147	Signaling by Interleukins	359	-0.354639	-1.84801	3.42647e-08	1.48273e-06		3093	tags=33%, list=22%, signal=27%	5709/9021/5720/6382/9655/6500/6597/10538/2208/5718/5717/5686/9180/7431/5710/90865/28511/6810/5694/6774/4001/5690/5705/4067/6813/3965/5682/6648/3587/4313/7006/5781/5306/7334/5777/5604/3554/5518/5692/79155/2534/1511/1398/5715/8767/5689/5695/8878/4793/6363/2885/3320/1278/1234/3687/829/998/1435/1439/240/5693/7409/5724/3055/121457/5515/2335/7132/6367/6195/146433/4478/7979/10197/6348/10213/5707/1845/99…
R-HSA-388841	R-HSA-388841	Costimulation by the CD28 family	59	-0.455216	-1.84675	0.000724216	0.00459635		2938	tags=41%, list=21%, signal=32%	3119/5527/5058/4067/5781/5777/3117/5518/5063/940/2534/79109/2885/6714/998/3115/7409/3113/5515/3123/5879/3122/920/942
R-HSA-2162123	R-HSA-2162123	Synthesis of Prostaglandins (PG) and Thromboxanes (TX)	13	-0.672001	-1.84452	0.00187146	0.0101229		3086	tags=62%, list=22%, signal=48%	9536/5742/80142/145482/873/6916/8644/27306
R-HSA-422475	R-HSA-422475	Axon guidance	458	-0.345904	-1.84189	1.55335e-09	1.58441e-07		3209	tags=31%, list=23%, signal=24%	9423/6138/5700/23396/200916/1282/5709/4650/6136/55740/5720/3326/8986/2048/2107/5718/5058/5717/7094/5686/10486/5710/1293/1286/5694/1213/389/6923/8482/971/4637/5690/5705/4067/2904/6093/5682/22916/4313/5217/10093/5781/5306/10097/6387/5604/6709/57522/3265/5692/5063/7074/785/23385/1298/2064/2534/5715/5689/5695/5664/6237/8828/1605/84617/4893/5621/2885/71/3320/55110/6714/6324/10096/1742/998/7436/3685/56…
R-HSA-5620924	R-HSA-5620924	Intraflagellar transport	39	-0.493659	-1.83306	0.00184868	0.0100377		1680	tags=36%, list=12%, signal=32%	22920/83658/84617/9371/7846/55081/10383/347733/90410/7280/112752/84790/8655/10376
R-HSA-432720	R-HSA-432720	Lysosome Vesicle Biogenesis	30	-0.528313	-1.83142	0.0016709	0.00924824		1034	tags=30%, list=8%, signal=28%	2799/1211/162/27243/1777/1174/1212/8673/1522
R-HSA-5610787	R-HSA-5610787	Hedgehog 'off' state	103	-0.410866	-1.83118	0.000106228	0.000897596		3180	tags=41%, list=23%, signal=32%	5700/6608/5709/5720/6500/5718/374654/5717/5686/5710/5694/23322/5690/5705/5682/5692/5715/5689/5695/84617/2735/5693/113/7846/55081/7979/10383/10197/347733/10213/5707/9978/5702/5684/7280/5713/5701/5685/5691/5704/84790/10376
R-HSA-9648025	R-HSA-9648025	EML4 and NUDC in mitotic spindle formation	86	-0.424249	-1.82779	0.000143348	0.00114085		4196	tags=56%, list=31%, signal=39%	5529/81929/5516/6249/51143/401541/5519/11243/55166/1781/1778/23421/64946/1783/140735/91687/140609/79023/5527/55839/10403/25936/80776/79172/79682/5501/151246/55055/5518/147841/84617/1063/6396/11130/1062/5515/1780/7846/10383/347733/7280/348235/22919/10783/991/84790/8655/10376
R-HSA-376176	R-HSA-376176	Signaling by ROBO receptors	199	-0.37462	-1.82644	4.82667e-06	6.36646e-05		3209	tags=29%, list=23%, signal=22%	9423/6138/5700/200916/5709/4650/6136/55740/5720/2107/5718/5058/5717/5686/10486/5710/5694/6923/5690/5705/5682/22916/5217/6387/57522/5692/5063/5715/5689/5695/1605/55110/6714/998/5693/6586/5879/51121/7979/10197/10213/5707/51065/9978/5702/5684/9353/10487/6921/387/5713/5701/5216/5685/5691/2817/5704
R-HSA-438064	R-HSA-438064	Post NMDA receptor activation events	55	-0.461516	-1.82586	0.000775081	0.00481224		1342	tags=29%, list=10%, signal=26%	84617/4893/6714/1742/805/6195/5879/7846/10383/347733/808/801/7280/84790/10376/3838
R-HSA-5663220	R-HSA-5663220	RHO GTPases Activate Formins	109	-0.406902	-1.8247	0.000135736	0.00108894		3724	tags=50%, list=27%, signal=37%	401541/5519/11243/55166/51466/1781/1778/3688/23421/64946/1783/29984/140735/91687/79023/5527/752/55839/10403/389/25936/80776/79172/5217/79682/5501/151246/55055/5518/147841/84617/71/1063/6714/6396/998/11130/1062/5515/81624/1780/5879/7846/10383/347733/7280/348235/387/22919/5216/60/991/84790/8655/10376
R-HSA-69620	R-HSA-69620	Cell Cycle Checkpoints	223	-0.369261	-1.82324	6.45144e-06	7.87407e-05		3240	tags=40%, list=24%, signal=31%	64946/1783/79184/5700/51230/10971/140735/91687/5709/10111/5982/5720/79023/5718/25946/5527/4193/5717/5686/5710/4173/55839/7321/1111/10403/5694/25936/5690/5705/246184/80776/545/5682/79172/8347/3014/79682/7532/672/7334/5501/151246/7531/55055/891/1029/5518/63967/147841/5692/7529/2810/5715/5689/11200/7324/5695/7336/85236/1063/5932/6396/11130/1062/9577/5693/5515/51529/1780/25906/7979/27338/51512/10197/…
R-HSA-983189	R-HSA-983189	Kinesins	35	-0.505998	-1.82273	0.00159375	0.00899554		1814	tags=37%, list=13%, signal=32%	64147/22920/10749/84617/9371/1062/7846/10383/347733/3799/7280/84790/10376
R-HSA-9748784	R-HSA-9748784	Drug ADME	53	-0.465069	-1.82041	0.000772762	0.00481224		1025	tags=28%, list=7%, signal=26%	7409/1645/5879/3251/3704/9/2950/1066/55315/6817/8714/3290/4830/4363/11309
R-HSA-69656	R-HSA-69656	Cyclin A:Cdk2-associated events at S phase entry	80	-0.428942	-1.81993	0.000295642	0.00216501		3180	tags=39%, list=23%, signal=30%	5700/5709/5720/6500/5718/5717/5686/5710/5694/5690/5705/5682/5692/5715/5689/5695/5693/7027/7979/10197/10213/5707/5702/5684/5713/5701/595/5685/1869/5691/5704
R-HSA-3781860	R-HSA-3781860	Diseases associated with N-glycosylation of proteins	20	-0.578602	-1.81958	0.00501788	0.0238058		2578	tags=55%, list=19%, signal=45%	56052/1798/91869/4247/9526/79053/10195/4758/199857/2720/5476
R-HSA-8948216	R-HSA-8948216	Collagen chain trimerization	30	-0.524516	-1.81826	0.00192075	0.0102728		3098	tags=57%, list=23%, signal=44%	1282/1295/1293/1286/1301/1277/1298/1278/255631/1303/7373/1290/1281/1289/1291/1296/1292
R-HSA-196025	R-HSA-196025	Formation of annular gap junctions	11	-0.697592	-1.81426	0.00353821	0.0176048		1297	tags=73%, list=9%, signal=66%	1759/1213/71/1211/1173/1212/1601/60
R-HSA-390466	R-HSA-390466	Chaperonin-mediated protein folding	68	-0.4411	-1.81386	0.000571107	0.00381094		2737	tags=40%, list=20%, signal=32%	8786/26270/5082/10576/5201/10238/908/8787/6774/59345/11328/5203/84617/10471/55970/2787/7846/10383/7203/347733/7280/22948/54331/60/2769/84790/10376
R-HSA-9609736	R-HSA-9609736	Assembly and cell surface presentation of NMDA receptors	22	-0.564708	-1.81193	0.00491021	0.0235295		1342	tags=36%, list=10%, signal=33%	84617/1742/7846/10383/347733/7280/84790/10376
R-HSA-2022377	R-HSA-2022377	Metabolism of Angiotensinogen to Angiotensins	15	-0.628263	-1.81003	0.00441971	0.0213944		2565	tags=60%, list=19%, signal=49%	290/1359/1215/1511/1360/1509/1066/10159/1522
R-HSA-1234174	R-HSA-1234174	Cellular response to hypoxia	71	-0.43471	-1.80835	0.00060502	0.00401846		3180	tags=45%, list=23%, signal=35%	5700/5709/5720/5718/5717/5686/25994/5710/7321/5694/6923/5690/5705/5682/5692/5715/5689/5695/5693/7979/10197/10213/5707/9978/5702/5684/6921/5713/5701/5685/5691/5704
R-HSA-5579029	R-HSA-5579029	Metabolic disorders of biological oxidation enzymes	20	-0.573575	-1.80377	0.0056006	0.026051		2962	tags=55%, list=22%, signal=43%	1583/2937/7172/2730/9420/1545/2328/1593/2230/6916/191
R-HSA-425407	R-HSA-425407	SLC-mediated transmembrane transport	143	-0.389764	-1.80281	3.91999e-05	0.000386051		3651	tags=44%, list=27%, signal=33%	6566/861/6584/8140/64849/25800/5002/284129/10479/6717/9843/4891/28232/6546/133418/23568/551/9497/64116/81031/6541/23428/55244/9498/9197/51000/7355/29985/9123/115286/80024/10559/124935/7779/55343/51296/120103/57419/7922/26503/402/116085/85414/30061/285195/55630/84102/6509/1317/84912/206358/6508/805/10999/1356/56606/808/801/9056/51248/84679/55315/11309
R-HSA-425366	R-HSA-425366	Transport of bile salts and organic acids, metal ions and amine compounds	40	-0.484475	-1.80185	0.0019357	0.0103141		3651	tags=52%, list=27%, signal=39%	6566/861/6584/64849/25800/5002/9843/4891/133418/64116/55244/29985/9123/7779/7922/116085/30061/55630/84102/1317/1356
R-HSA-3928663	R-HSA-3928663	EPHA-mediated growth cone collapse	21	-0.563537	-1.79963	0.00416806	0.0202449		2368	tags=43%, list=17%, signal=36%	4637/4067/6093/2534/6714/10627/387/103910/10398
R-HSA-9793380	R-HSA-9793380	Formation of paraxial mesoderm	61	-0.442181	-1.79926	0.000660404	0.00428662		3180	tags=48%, list=23%, signal=37%	5700/5709/5720/5718/5717/5686/5710/5694/5690/5705/5682/5692/5715/5689/5695/3516/5693/652/7979/10197/10213/5707/5702/5684/5713/5701/5685/5691/5704
R-HSA-425397	R-HSA-425397	Transport of vitamins, nucleosides, and related molecules	30	-0.517562	-1.79415	0.00238921	0.012317		3017	tags=47%, list=22%, signal=37%	28232/23568/551/9197/51000/7355/10559/55343/402/84912/10999/51248/55315/11309
R-HSA-5357801	R-HSA-5357801	Programmed Cell Death	187	-0.369944	-1.79206	1.44039e-05	0.000163244		3113	tags=39%, list=23%, signal=30%	10971/140735/5709/5720/3836/637/115209/5718/581/5717/5686/7431/57099/5710/7099/5694/6774/4001/1676/5690/5705/6093/5682/708/7532/578/3006/10059/6709/7531/90427/128866/1029/63967/5692/9500/7529/54205/10134/2810/1687/5715/5689/5695/8772/3320/5693/51652/572/7027/7979/10197/10213/5707/7332/5702/6386/5684/5713/5701/10211/27243/5685/1869/4000/5691/23643/7533/3606/5704/929/8655
R-HSA-2500257	R-HSA-2500257	Resolution of Sister Chromatid Cohesion	94	-0.406002	-1.79099	0.000532061	0.0036528		4196	tags=51%, list=31%, signal=36%	5529/81929/5516/6249/51143/401541/5519/11243/55166/1781/1778/23421/64946/1783/140735/91687/79023/5527/55839/10403/25936/80776/79172/79682/5501/151246/55055/891/5518/147841/113130/84617/1063/6396/11130/1062/5515/1780/7846/10383/347733/7280/348235/22919/991/84790/8655/10376
R-HSA-9634285	R-HSA-9634285	Constitutive Signaling by Overexpressed ERBB2	11	-0.68803	-1.78939	0.00512541	0.0241554		1761	tags=45%, list=13%, signal=40%	3265/2064/4893/2885/3320
R-HSA-156580	R-HSA-156580	Phase II - Conjugation of compounds	56	-0.450847	-1.78877	0.00183972	0.0100272		3845	tags=48%, list=28%, signal=35%	4837/2098/9060/2947/55347/10249/4257/373156/2937/4259/51000/7172/2730/2949/51504/7358/10327/8459/50512/6799/9/2950/6817/191/9446/27306/1312
R-HSA-69306	R-HSA-69306	DNA Replication	123	-0.396027	-1.78631	0.00014449	0.00114085		3180	tags=41%, list=23%, signal=32%	5700/5709/5982/5720/3836/6500/5718/5717/5686/5710/4173/7321/5694/5690/5705/54107/246184/5682/2237/9837/8347/3014/23633/94239/55766/5692/5715/5689/7324/84296/5695/85236/5111/5693/51529/25906/7979/27338/10197/10213/5707/9978/5702/5684/5713/5701/8365/5685/5691/5704
R-HSA-3000170	R-HSA-3000170	Syndecan interactions	26	-0.529798	-1.78238	0.00409711	0.0200366		3481	tags=58%, list=25%, signal=43%	7040/3688/6382/9672/7057/1277/87/1278/3685/2335/1290/1281/1289/3371/3693
R-HSA-2142691	R-HSA-2142691	Synthesis of Leukotrienes (LT) and Eoxins (EX)	10	-0.689925	-1.77587	0.00639756	0.0292811		1418	tags=50%, list=10%, signal=45%	64174/4056/240/241/4363
R-HSA-453274	R-HSA-453274	Mitotic G2-G2/M phases	178	-0.370107	-1.77118	2.32612e-05	0.000240703		3093	tags=37%, list=22%, signal=29%	5709/5720/3326/6500/10540/5718/5717/5686/5710/55142/5694/5500/5690/5705/4605/5682/1871/7532/63943/7531/7283/891/5518/5692/6790/115106/5715/5689/5695/84617/4218/1063/203068/3320/5693/22974/1069/5515/7846/7979/10383/51512/95681/2305/10197/347733/11258/10213/5707/22822/9978/5702/5684/7280/22919/5713/5701/10121/5685/1869/5691/5704/84790/8655/10376
R-HSA-5358351	R-HSA-5358351	Signaling by Hedgehog	132	-0.389476	-1.77059	0.000108706	0.000913132		3319	tags=39%, list=24%, signal=30%	5576/6400/5700/6608/51009/5709/10956/5720/22873/6500/5718/374654/5717/5686/5710/23288/5694/23322/5690/5705/5682/7415/5692/5715/5689/6868/5695/84617/409/2735/5693/113/7846/55081/7979/10383/10197/347733/10213/5707/9978/5702/5034/5684/7280/5713/5701/5685/5691/5704/84790/10376
R-HSA-1660662	R-HSA-1660662	Glycosphingolipid metabolism	32	-0.50279	-1.77039	0.00331893	0.0165714		2357	tags=44%, list=17%, signal=36%	51228/6609/412/285362/411/5660/3073/4758/427/2720/2717/3074/2760/5476
R-HSA-186797	R-HSA-186797	Signaling by PDGF	50	-0.454587	-1.7702	0.00173028	0.0095399		3289	tags=44%, list=24%, signal=34%	80310/1282/7058/5156/1293/1286/6774/5781/7057/3265/1298/1398/4893/2885/6714/1290/1281/1289/1291/6696/5154/1292
R-HSA-6806834	R-HSA-6806834	Signaling by MET	73	-0.420838	-1.75953	0.000524102	0.0036331		2164	tags=36%, list=16%, signal=30%	3913/64759/6455/5781/1301/3265/3675/382/1277/1398/5906/4893/2885/1278/6714/10653/3914/2335/255631/5879/1290/1281/6692/1289/5795/3082
R-HSA-9620244	R-HSA-9620244	Long-term potentiation	14	-0.620498	-1.75449	0.00524933	0.0246581		2330	tags=43%, list=17%, signal=36%	2904/6714/1742/805/808/801
R-HSA-9646399	R-HSA-9646399	Aggrephagy	31	-0.502022	-1.75369	0.00655693	0.0298194		4169	tags=68%, list=30%, signal=47%	5071/200894/51143/1781/1778/1783/140735/7431/7415/7334/11315/84617/3320/1780/7846/10383/347733/7280/84790/8655/10376
R-HSA-8955332	R-HSA-8955332	Carboxyterminal post-translational modifications of tubulin	26	-0.519795	-1.74873	0.00571012	0.0264742		1780	tags=46%, list=13%, signal=40%	374969/84617/91978/150465/25809/7846/25941/10383/347733/7280/84790/10376
R-HSA-381119	R-HSA-381119	Unfolded Protein Response (UPR)	87	-0.403157	-1.748	0.00078523	0.00485415		2767	tags=38%, list=20%, signal=30%	9114/64764/7094/51010/3068/22872/37/6745/56915/10525/51013/10113/5611/10130/10954/55033/8894/51726/11015/55062/22926/56005/10488/58477/467/6347/10897/3309/7184/1200/81501/4000/811
R-HSA-606279	R-HSA-606279	Deposition of new CENPA-containing nucleosomes at the centromere	28	-0.510788	-1.74577	0.00740568	0.0330478		4140	tags=71%, list=30%, signal=50%	8334/54069/401541/55166/23421/4869/64946/91687/201254/55839/79172/8347/3014/79682/94239/55766/85236/8607/8365/387103
R-HSA-774815	R-HSA-774815	Nucleosome assembly	28	-0.510788	-1.74577	0.00740568	0.0330478		4140	tags=71%, list=30%, signal=50%	8334/54069/401541/55166/23421/4869/64946/91687/201254/55839/79172/8347/3014/79682/94239/55766/85236/8607/8365/387103
R-HSA-162594	R-HSA-162594	Early Phase of HIV Life Cycle	14	-0.617406	-1.74575	0.00537815	0.025098		3013	tags=50%, list=22%, signal=39%	3836/2237/7518/1234/8815/920/5478
R-HSA-3781865	R-HSA-3781865	Diseases of glycosylation	114	-0.388617	-1.74486	0.000357832	0.00258073		3024	tags=39%, list=22%, signal=30%	6382/7058/9672/1634/22856/22845/81794/11096/5549/56052/1798/91869/79947/54344/2132/2331/7057/9719/9508/4247/9526/4060/79053/1605/10195/2239/9469/79644/4958/3073/9509/2131/170689/4969/4758/2582/633/199857/29071/2720/1462/3074/2817/5476
R-HSA-8948751	R-HSA-8948751	Regulation of PTEN stability and activity	67	-0.424679	-1.74112	0.00221774	0.0115582		3180	tags=42%, list=23%, signal=32%	5700/5709/5720/5718/5717/5686/5710/5694/5690/5705/5682/5692/5715/2444/5689/5695/5693/7979/10197/10213/5707/5702/5684/5713/5701/5685/5691/5704
R-HSA-2022854	R-HSA-2022854	Keratan sulfate biosynthesis	22	-0.542456	-1.74053	0.00870789	0.037119		2624	tags=50%, list=19%, signal=41%	5549/10678/8702/2331/9334/4060/8704/4958/4969/6484/93010
R-HSA-5654704	R-HSA-5654704	SHC-mediated cascade:FGFR3	11	-0.668471	-1.73852	0.00751012	0.0333058		1761	tags=45%, list=13%, signal=40%	3265/4893/2885/8817/2246
R-HSA-5368287	R-HSA-5368287	Mitochondrial translation	90	-0.397517	-1.73772	0.000693538	0.0044213		4179	tags=50%, list=30%, signal=35%	64949/9801/64969/28977/4528/51023/64979/51650/116541/54534/65003/63931/219927/28998/64960/51642/3396/6182/65008/64963/51021/60488/10573/78988/6183/122704/11222/64976/54460/6150/29088/51649/9553/51264/90480/51258/29093/57129/29074/64981/54516/118487/64928/79590/63875
R-HSA-5419276	R-HSA-5419276	Mitochondrial translation termination	85	-0.403611	-1.73745	0.000824984	0.00507792		4179	tags=52%, list=30%, signal=36%	64949/9801/64969/28977/51023/64979/51650/116541/54534/65003/63931/219927/28998/64960/51642/3396/6182/65008/64963/51021/60488/10573/78988/6183/122704/11222/64976/54460/6150/29088/51649/9553/51264/90480/51258/29093/57129/29074/64981/54516/118487/64928/79590/63875
R-HSA-373076	R-HSA-373076	Class A/1 (Rhodopsin-like receptors)	135	-0.3801	-1.73631	0.000133296	0.00107779		2325	tags=32%, list=17%, signal=27%	53829/1910/51554/4886/2846/6387/8477/8862/4283/5739/6363/5031/5737/1234/6366/718/5724/5020/3973/51083/6367/5660/50865/151306/6348/1240/9934/3357/6347/1880/27202/1902/728/301/23596/5179/58191/57486/1230/3269/6357/719/2359
R-HSA-5689603	R-HSA-5689603	UCH proteinases	83	-0.405857	-1.73558	0.000768798	0.00481224		3180	tags=42%, list=23%, signal=33%	5700/5709/5720/5718/5717/5686/5710/5694/5690/5705/5682/10445/5692/11047/5715/5689/5695/5693/4738/8607/7979/10197/10213/5707/5702/5684/5713/7347/5701/29844/5685/5691/60/7345/5704
R-HSA-109581	R-HSA-109581	Apoptosis	159	-0.368198	-1.7326	0.00012828	0.00105278		3180	tags=43%, list=23%, signal=33%	8717/3146/4836/5700/10971/140735/5709/5720/3836/637/115209/5718/581/5717/5686/7431/57099/5710/7099/5694/6774/4001/1676/5690/5705/6093/5682/708/7532/578/3006/10059/6709/7531/90427/1029/63967/5692/9500/7529/54205/10134/2810/1687/5715/5689/5695/8772/5693/572/7027/7979/10197/10213/5707/5702/5684/5713/5701/5685/1869/4000/5691/23643/7533/5704/929/8655
R-HSA-69275	R-HSA-69275	G2/M Transition	176	-0.361785	-1.73103	7.92924e-05	0.000690424		3093	tags=36%, list=22%, signal=28%	5709/5720/3326/6500/10540/5718/5717/5686/5710/55142/5694/5500/5690/5705/4605/5682/7532/63943/7531/7283/891/5518/5692/6790/115106/5715/5689/5695/84617/4218/1063/203068/3320/5693/22974/1069/5515/7846/7979/10383/51512/95681/2305/10197/347733/11258/10213/5707/22822/9978/5702/5684/7280/22919/5713/5701/10121/5685/5691/5704/84790/8655/10376
R-HSA-8874081	R-HSA-8874081	MET activates PTK2 signaling	28	-0.506093	-1.72972	0.00854499	0.0366434		2164	tags=46%, list=16%, signal=39%	3913/1301/3675/1277/1278/6714/3914/2335/255631/1290/1281/1289/3082
R-HSA-382551	R-HSA-382551	Transport of small molecules	497	-0.322104	-1.7255	5.27334e-08	1.79294e-06		3651	tags=37%, list=27%, signal=28%	6566/861/1446/6584/11059/476/8140/55240/64849/113235/25800/5002/284129/51700/22841/221154/94015/5576/10479/261729/6400/6717/5700/9843/51009/4891/483/10613/57192/5709/51393/10956/155066/51128/5720/28232/11194/368/6500/6546/133418/23568/551/90550/5718/9497/9429/9114/444/6446/5717/5686/9635/5710/55908/1184/64116/81031/6541/57348/23428/55244/9498/91689/5694/1213/55911/9197/5690/5705/7419/55129/10345/…
R-HSA-9020702	R-HSA-9020702	Interleukin-1 signaling	108	-0.385692	-1.72503	0.000840292	0.00512341		3180	tags=37%, list=23%, signal=29%	5700/5709/5720/6500/5718/5717/5686/5710/28511/5694/5690/5705/5682/7334/5604/3554/5692/79155/5715/8767/5689/5695/8878/4793/5693/121457/7979/10197/10213/5707/9978/5702/3654/3557/5684/5713/5701/5685/5691/5704
R-HSA-844456	R-HSA-844456	The NLRP3 inflammasome	15	-0.598271	-1.72363	0.0105689	0.0432446		1240	tags=40%, list=9%, signal=36%	5027/24145/29108/114548/3162/7295
R-HSA-5368286	R-HSA-5368286	Mitochondrial translation initiation	85	-0.400108	-1.72237	0.00102585	0.00605333		4179	tags=55%, list=30%, signal=39%	92259/7818/51318/64949/9801/64969/28977/4528/51023/64979/51650/116541/54534/65003/63931/219927/28998/64960/51642/3396/6182/65008/64963/51021/60488/10573/78988/6183/122704/11222/64976/54460/6150/29088/51649/9553/51264/90480/51258/29093/57129/29074/64981/118487/64928/79590/63875
R-HSA-9013694	R-HSA-9013694	Signaling by NOTCH4	81	-0.404469	-1.71893	0.00125934	0.00728801		3180	tags=42%, list=23%, signal=32%	5700/5709/5720/6500/5718/5717/5686/5710/5694/5690/5705/5682/3280/5692/23385/5715/5689/5695/5664/3516/5693/7979/10197/10213/5707/9978/5702/5684/5713/5701/5685/55851/5691/5704
R-HSA-8964043	R-HSA-8964043	Plasma lipoprotein clearance	31	-0.491875	-1.71825	0.00992898	0.040925		2460	tags=35%, list=18%, signal=29%	1213/55911/6646/341/7436/1211/1175/3988/57552/1173/10577
R-HSA-442755	R-HSA-442755	Activation of NMDA receptors and postsynaptic events	64	-0.420148	-1.71656	0.00243453	0.0125054		1342	tags=27%, list=10%, signal=24%	84617/4893/6714/1742/805/6195/5879/7846/10383/347733/808/801/7280/2892/84790/10376/3838
R-HSA-446652	R-HSA-446652	Interleukin-1 family signaling	132	-0.377391	-1.71565	0.000245585	0.00182654		3180	tags=36%, list=23%, signal=28%	5700/5709/5720/6500/5718/5717/5686/5710/90865/28511/5694/6774/5690/5705/5682/5781/7334/5777/5604/3554/5692/79155/1511/5715/8767/5689/5695/8878/4793/240/5693/121457/7979/10197/10213/5707/9978/5702/3654/3557/5684/5713/5701/5685/5691/3606/5704
R-HSA-9734009	R-HSA-9734009	Defective Intrinsic Pathway for Apoptosis	21	-0.535767	-1.71095	0.011191	0.0453776		2380	tags=43%, list=17%, signal=35%	4001/6648/708/7531/1029/1020/4000/5052/826
R-HSA-5389840	R-HSA-5389840	Mitochondrial translation elongation	84	-0.400234	-1.71079	0.00129218	0.00744048		4179	tags=55%, list=30%, signal=38%	92259/7818/51318/64949/9801/64969/28977/51023/64979/51650/116541/54534/65003/63931/219927/28998/64960/51642/3396/6182/65008/64963/51021/60488/10573/78988/6183/122704/11222/64976/54460/6150/29088/51649/9553/51264/90480/51258/29093/57129/29074/64981/118487/64928/79590/63875
R-HSA-451326	R-HSA-451326	Activation of kainate receptors upon glutamate binding	19	-0.553204	-1.71049	0.00891414	0.0376609		1197	tags=42%, list=9%, signal=38%	59345/1742/55970/805/2787/808/801/54331
R-HSA-163125	R-HSA-163125	Post-translational modification: synthesis of GPI-anchored proteins	49	-0.443464	-1.70974	0.00411837	0.0200718		2862	tags=43%, list=21%, signal=34%	4241/128869/5281/5067/284098/54344/10026/257194/9488/51604/249/50863/54965/1043/7512/2822/5329/683/8876/7070/2350
R-HSA-8964038	R-HSA-8964038	LDL clearance	17	-0.571275	-1.70727	0.00840618	0.0362659		872	tags=47%, list=6%, signal=44%	1213/6646/1211/1175/3988/57552/1173/10577
R-HSA-391160	R-HSA-391160	Signal regulatory protein family interactions	12	-0.630638	-1.70604	0.0099205	0.040925		3876	tags=83%, list=28%, signal=60%	961/8935/2533/10326/5781/140885/5777/2885/6714/7305
R-HSA-69239	R-HSA-69239	Synthesis of DNA	108	-0.381331	-1.70552	0.0010589	0.00622268		3180	tags=39%, list=23%, signal=30%	5700/5709/5982/5720/6500/5718/5717/5686/5710/4173/7321/5694/5690/5705/54107/246184/5682/2237/9837/5692/5715/5689/7324/84296/5695/5111/5693/51529/25906/7979/27338/10197/10213/5707/9978/5702/5684/5713/5701/5685/5691/5704
R-HSA-162906	R-HSA-162906	HIV Infection	220	-0.344638	-1.70466	5.104e-05	0.000477106		3093	tags=32%, list=22%, signal=25%	5709/5720/3836/6500/5902/79023/5718/5439/5717/5686/5710/9688/5694/6923/5690/5705/8148/6881/5682/2237/22916/51606/1104/128866/5692/7518/940/2534/5715/5689/5695/6883/1794/5441/1234/6396/5435/2963/5693/51652/3055/9397/5440/5879/5901/7979/10197/23511/10213/5707/6884/9978/5702/8815/1175/2958/5684/6921/162/5713/5701/27243/1173/1174/5685/404672/920/5691/5478/5704
R-HSA-2871809	R-HSA-2871809	FCERI mediated Ca+2 mobilization	32	-0.483954	-1.70406	0.00654595	0.0298194		2336	tags=38%, list=17%, signal=31%	4067/7006/2206/2885/2205/7409/805/808/801/6850/695/2207
R-HSA-8878166	R-HSA-8878166	Transcriptional regulation by RUNX2	110	-0.3796	-1.70351	0.00099388	0.00593833		3180	tags=36%, list=23%, signal=28%	5700/5709/5720/6500/5718/581/5717/5686/5710/5694/3958/5690/5705/59269/5682/3280/4488/10413/891/5692/1277/5715/5689/5695/6714/5693/7979/10197/10213/5707/9978/5702/5684/5713/5701/4094/595/5685/5691/5704
R-HSA-1251985	R-HSA-1251985	Nuclear signaling by ERBB4	26	-0.504498	-1.69727	0.00901276	0.0377426		2015	tags=42%, list=15%, signal=36%	11033/10413/6387/23385/6868/5664/51741/6714/3925/6678/55851
R-HSA-8849471	R-HSA-8849471	PTK6 Regulates RHO GTPases, RAS GTPase and MAP kinases	13	-0.61656	-1.69235	0.00898146	0.0377221		1761	tags=38%, list=13%, signal=34%	3265/1398/4893/5879/387
R-HSA-211859	R-HSA-211859	Biological oxidations	122	-0.373509	-1.68801	0.000424093	0.00301296		3408	tags=39%, list=25%, signal=29%	2947/2326/4835/55347/10858/10249/4257/3326/1583/373156/5742/2937/4259/8824/51000/7172/2730/2949/874/9420/5447/1545/196/51504/1727/7358/10327/64174/134147/2328/8459/2052/1593/50512/6799/9/2950/1066/2230/6817/6916/314/191/9446/27306/29785/1312
R-HSA-381033	R-HSA-381033	ATF6 (ATF6-alpha) activates chaperones	12	-0.623588	-1.68697	0.012125	0.0482299		943	tags=33%, list=7%, signal=31%	22926/3309/7184/811
R-HSA-199992	R-HSA-199992	trans-Golgi Network Vesicle Budding	67	-0.411341	-1.68644	0.00373943	0.0185414		2779	tags=39%, list=20%, signal=31%	286451/8773/8546/54885/2647/6810/6643/1213/8301/64746/23557/10618/7037/5878/2799/1211/1176/162/27243/1777/1174/1212/8673/1522/2512/2495
R-HSA-380108	R-HSA-380108	Chemokine receptors bind chemokines	31	-0.482707	-1.68622	0.0126766	0.0498682		2235	tags=39%, list=16%, signal=32%	51554/6387/4283/6363/1234/6366/6367/6348/6347/58191/1230/6357
R-HSA-190861	R-HSA-190861	Gap junction assembly	14	-0.59627	-1.68599	0.0114567	0.0460849		1342	tags=50%, list=10%, signal=45%	84617/7846/10383/347733/7280/84790/10376
R-HSA-9648002	R-HSA-9648002	RAS processing	23	-0.521655	-1.68569	0.0123182	0.0488621		1919	tags=39%, list=14%, signal=34%	5147/2342/3265/402/4893/23463/805/808/801
R-HSA-5673001	R-HSA-5673001	RAF/MAP kinase cascade	222	-0.341056	-1.68557	7.06135e-05	0.000622445		2840	tags=33%, list=21%, signal=27%	5718/5527/5156/8826/5717/7094/5686/5710/2252/5037/5694/54518/5500/5690/5705/2904/5682/22808/22821/5147/5501/5604/6709/2342/3265/5518/5692/7529/284/2064/2534/5715/5689/5695/5906/402/4893/2885/71/6714/1742/11221/1439/409/5693/23463/5515/2335/805/23179/115727/7979/161742/10197/10213/808/5707/9978/5702/801/5684/8817/5713/5701/3082/5685/5154/28956/2675/5691/60/2246/5704/8682
R-HSA-397795	R-HSA-397795	G-protein beta:gamma signalling	24	-0.511608	-1.68511	0.00786571	0.0342446		3022	tags=50%, list=22%, signal=39%	5330/5058/59345/23533/5294/146850/55970/998/2787/387/54331/695
R-HSA-6785807	R-HSA-6785807	Interleukin-4 and Interleukin-13 signaling	77	-0.400528	-1.68485	0.0021239	0.0111505		1268	tags=25%, list=9%, signal=23%	3320/1278/3687/240/2335/6367/3689/3684/6347/7184/3929/4318/595/3082/301/7076/2162/3606/3162
R-HSA-5625740	R-HSA-5625740	RHO GTPases activate PKNs	42	-0.446819	-1.68285	0.0086346	0.0369168		2452	tags=45%, list=18%, signal=37%	389/5500/4637/8347/3014/7532/7531/94239/55766/7529/2810/85236/5879/10627/387/8365/103910/7533/10398
R-HSA-418594	R-HSA-418594	G alpha (i) signalling events	170	-0.350875	-1.67228	0.000226633	0.00172144		2203	tags=26%, list=16%, signal=23%	59345/10287/4886/5499/6387/8862/4283/5518/5321/5136/6001/6363/1234/6714/55970/6366/718/2771/5515/51083/113/805/5660/50865/2787/808/801/9934/1880/1902/29899/5996/728/301/23596/5179/54331/1020/58191/1230/6357/2769/719/2359/3838
R-HSA-453279	R-HSA-453279	Mitotic G1 phase and G1/S transition	134	-0.367029	-1.67172	0.000469869	0.00330528		3180	tags=36%, list=23%, signal=28%	5700/5709/5720/6500/5718/5717/5686/5710/4173/5694/5690/5705/4067/54107/4605/5682/1030/1871/891/1029/5518/5692/7298/5715/5689/5695/7153/6714/5111/5693/5515/7027/7979/10197/10213/5707/5702/6241/5684/5713/5701/7083/595/5685/1869/894/5691/5704
R-HSA-5684996	R-HSA-5684996	MAPK1/MAPK3 signaling	227	-0.337051	-1.66995	7.21569e-05	0.000632148		2840	tags=33%, list=21%, signal=27%	5718/5527/5156/8826/5717/7094/5686/5710/2252/5037/5694/54518/5500/5690/5705/2904/5682/22808/5781/22821/5147/5501/5604/6709/2342/3265/5518/5692/7529/284/2064/2534/5715/5689/5695/5906/402/4893/2885/71/6714/1742/11221/1439/409/5693/23463/5515/2335/805/23179/115727/7979/161742/10197/10213/808/5707/9978/5702/801/5684/8817/5713/5701/3082/5685/5154/28956/2675/5691/60/2246/5704/8682
R-HSA-2424491	R-HSA-2424491	DAP12 signaling	26	-0.495987	-1.66864	0.0112173	0.0453776		1761	tags=35%, list=13%, signal=30%	3265/2534/4893/2885/5879/6850/695/54209/7305
R-HSA-9662851	R-HSA-9662851	Anti-inflammatory response favouring Leishmania parasite infection	61	-0.409937	-1.66806	0.00377971	0.0186118		1594	tags=31%, list=12%, signal=28%	2214/2534/10769/6868/64174/6714/55970/2771/3055/113/805/2787/2209/808/801/6850/54331/2212/9332
R-HSA-9664433	R-HSA-9664433	Leishmania parasite growth and survival	61	-0.409937	-1.66806	0.00377971	0.0186118		1594	tags=31%, list=12%, signal=28%	2214/2534/10769/6868/64174/6714/55970/2771/3055/113/805/2787/2209/808/801/6850/54331/2212/9332
R-HSA-5668914	R-HSA-5668914	Diseases of metabolism	190	-0.343326	-1.66398	0.00019332	0.00150033		3024	tags=34%, list=22%, signal=27%	6382/7058/9672/1583/1634/2548/22856/22845/81794/11096/5549/7957/56052/2937/1798/91869/27249/25974/79947/54344/2132/7172/2730/2331/7057/9420/1545/9719/9508/4247/9526/4060/79053/1605/10195/2239/9469/92579/2328/1439/2799/1593/79644/4958/411/3073/3251/9509/2131/170689/4969/4758/2582/633/2992/199857/2230/29071/2720/1462/6916/3074/191/2817/5476
R-HSA-5687128	R-HSA-5687128	MAPK6/MAPK4 signaling	81	-0.389114	-1.65367	0.00267576	0.0136464		3180	tags=41%, list=23%, signal=32%	5700/5709/5720/5718/5058/5717/5686/5710/5694/5690/5705/5682/26523/5692/5063/5715/5689/5695/998/5693/5879/7979/10197/10213/5707/5702/5684/5713/5701/5685/3315/5691/5704
R-HSA-69206	R-HSA-69206	G1/S Transition	117	-0.367424	-1.65295	0.0012606	0.00728801		3180	tags=34%, list=23%, signal=27%	5700/5709/5720/6500/5718/5717/5686/5710/4173/5694/5690/5705/54107/5682/891/5518/5692/7298/5715/5689/5695/5111/5693/5515/7027/7979/10197/10213/5707/5702/6241/5684/5713/5701/7083/595/5685/1869/5691/5704
R-HSA-2995410	R-HSA-2995410	Nuclear Envelope (NE) Reassembly	63	-0.403655	-1.64779	0.00534497	0.025025		2104	tags=32%, list=15%, signal=27%	7341/1104/128866/891/5518/84617/6396/51652/5515/5901/7846/10383/347733/23511/8815/7280/27243/4000/84790/10376
R-HSA-112314	R-HSA-112314	Neurotransmitter receptors and postsynaptic signal transmission	113	-0.36695	-1.64734	0.00158291	0.00896983		1342	tags=24%, list=10%, signal=22%	84617/4893/4905/6714/1742/55970/2771/113/805/6195/5879/2787/7846/2561/10383/347733/808/801/1175/7280/2892/1173/54331/3762/84790/10376/3838
R-HSA-9010553	R-HSA-9010553	Regulation of expression of SLITs and ROBOs	159	-0.349113	-1.6428	0.000610618	0.00403686		3201	tags=25%, list=23%, signal=20%	6138/5700/200916/5709/6136/5720/2107/5718/5717/5686/5710/5694/6923/5690/5705/5682/22916/5692/5715/5689/5695/1605/55110/5693/51121/7979/10197/10213/5707/51065/9978/5702/5684/9353/6921/5713/5701/5685/5691/5704
R-HSA-3000171	R-HSA-3000171	Non-integrin membrane-ECM interactions	51	-0.418602	-1.63274	0.0094094	0.0391638		3497	tags=47%, list=25%, signal=35%	3910/7040/3688/1282/6382/9672/1286/3913/1301/7057/1277/87/1605/4921/1278/3685/3914/2335/1290/1281/1289/3371/3693/5154
R-HSA-72766	R-HSA-72766	Translation	282	-0.322493	-1.63196	0.000211644	0.00162488		4198	tags=37%, list=31%, signal=26%	2193/64949/6231/6176/6134/1965/9801/124454/64969/28977/4528/51023/64979/1981/10667/51650/116541/6160/54534/65003/63931/51520/219927/28998/5917/8891/1983/64960/4141/1964/51642/3396/6182/65008/6746/64963/51067/51021/1933/6138/200916/60488/1650/6136/10573/29927/8669/6748/2107/78988/4677/833/6183/122704/23471/1977/27068/28972/8565/8668/11222/23478/9521/64976/6745/54460/6150/29088/6731/5464/51649/2058…
R-HSA-8878159	R-HSA-8878159	Transcriptional regulation by RUNX3	94	-0.368106	-1.62382	0.00465003	0.0223577		3180	tags=38%, list=23%, signal=30%	5700/5709/5720/5718/4193/5717/5686/5710/5694/5690/5705/5682/3280/10413/1029/5692/5715/5689/5695/3516/6714/463/5693/7979/10197/10213/5707/5702/5684/5713/5701/6696/595/5685/5691/5704
R-HSA-9006934	R-HSA-9006934	Signaling by Receptor Tyrosine Kinases	450	-0.305328	-1.62368	4.3834e-06	5.86334e-05		2164	tags=25%, list=16%, signal=22%	3913/22916/64759/9550/51382/6455/7006/55845/5781/11033/51606/10413/10755/6387/1301/7057/533/5777/5604/1795/5978/1215/537/3265/5518/5063/7074/3675/7529/5899/23385/23768/382/1277/1298/2064/2534/523/1398/6868/4915/5664/79109/5906/8828/4893/5441/2885/71/51741/3320/1278/6714/1742/998/10653/5435/2963/3685/4145/7409/3914/5515/2335/255631/3925/5440/805/1211/6195/10076/8483/5879/1509/6678/2561/161742/808/…
R-HSA-163200	R-HSA-163200	Respiratory electron transport, ATP synthesis by chemiosmotic coupling, and heat production by uncoupling proteins.	111	-0.360973	-1.61905	0.0031502	0.0158397		4468	tags=51%, list=33%, signal=35%	514/4722/7351/4713/4696/4716/4697/1351/2109/79133/1327/1329/80224/4694/6391/91942/4728/4695/4715/51103/80219/4700/10975/4726/515/522/4718/1340/10632/1337/518/4698/4710/4731/4707/4717/509/29078/51241/539/25915/1349/29796/27089/1345/116228/4708/9167/54205/55863/55967/4712/51300/4709/10476/9551/516
R-HSA-9645723	R-HSA-9645723	Diseases of programmed cell death	51	-0.414748	-1.61771	0.0109676	0.0446204		2380	tags=33%, list=17%, signal=28%	4001/6648/8347/3014/708/7531/94239/55766/1029/1687/85236/8772/8365/1020/4000/5052/826
R-HSA-375165	R-HSA-375165	NCAM signaling for neurite out-growth	46	-0.422217	-1.61725	0.00994466	0.040925		1879	tags=33%, list=14%, signal=28%	6709/3265/785/1298/2534/4893/5621/2885/6714/1290/1281/1289/1291/1292/2675
R-HSA-71387	R-HSA-71387	Metabolism of carbohydrates	237	-0.32452	-1.61529	0.000197419	0.00152386		3269	tags=33%, list=24%, signal=26%	23324/55454/3340/51071/79411/6382/79586/9672/51084/1634/7167/79023/669/2548/5631/5836/22856/9394/5549/7957/9688/6120/26035/10678/5226/51000/8702/2132/5230/64080/2331/5213/5518/9334/4060/64131/10327/50515/8704/8705/2239/9469/92579/6396/9956/3101/2799/4126/5515/4958/411/805/3073/2023/960/2131/2203/23511/808/4969/92126/231/801/2582/4125/10007/633/2992/2720/1462/3074/6484/93010/219855/5315/10894/2817…
R-HSA-373755	R-HSA-373755	Semaphorin interactions	61	-0.39514	-1.60785	0.00677232	0.0305075		2793	tags=39%, list=20%, signal=31%	23396/3326/5058/7094/389/8482/971/4637/6093/5063/2064/2534/6237/3320/5879/10627/387/3984/1020/103910/54209/7305/10398/1072
R-HSA-381070	R-HSA-381070	IRE1alpha activates chaperones	48	-0.418674	-1.60737	0.00720158	0.0323392		2767	tags=44%, list=20%, signal=35%	9114/7094/3068/22872/37/6745/10525/10113/5611/10130/10954/55033/51726/11015/55062/56005/58477/10897/3309/1200/4000
R-HSA-68886	R-HSA-68886	M Phase	322	-0.311405	-1.60668	0.000115649	0.000960154		2951	tags=33%, list=21%, signal=26%	140735/91687/5709/5720/10540/140609/79023/5718/5527/255919/26003/5717/5686/5710/55839/7321/9688/55142/10403/5694/4001/25936/5690/5705/246184/80776/5682/79172/8347/3014/7341/79682/7532/5861/1104/5501/10592/151246/7531/94239/7283/55766/55055/128866/891/5518/147841/5692/113130/115106/5715/5689/7324/5695/84617/85236/1063/203068/3320/6418/6396/11130/1062/5862/5693/51652/2029/1069/5515/51529/1780/25906…
R-HSA-977225	R-HSA-977225	Amyloid fiber formation	47	-0.418563	-1.60175	0.00771079	0.0338445		2156	tags=28%, list=16%, signal=23%	8347/3014/23385/3015/23621/9627/85236/7045/340348/8365/4069/55851/1471
R-HSA-446193	R-HSA-446193	Biosynthesis of the N-glycan precursor (dolichol lipid-linked oligosaccharide, LLO) and transfer to a nascent protein	68	-0.389223	-1.60054	0.0063133	0.0289884		2848	tags=50%, list=21%, signal=40%	85365/29926/9945/116150/64841/8869/4351/6675/29925/22845/2762/56052/1798/91869/79947/54344/55907/10559/55343/9526/79053/26503/29880/10195/54187/79644/55577/4758/199857/5973/2720/6484/80896/5476
R-HSA-8866654	R-HSA-8866654	E3 ubiquitin ligases ubiquitinate target proteins	45	-0.419644	-1.60008	0.0115669	0.0463977		2704	tags=36%, list=20%, signal=29%	51255/7321/55829/8347/56254/7415/7334/9646/54623/123169/7324/7336/85236/5111/7332/7319
R-HSA-381038	R-HSA-381038	XBP1(S) activates chaperone genes	46	-0.417559	-1.5994	0.011612	0.0464481		2767	tags=48%, list=20%, signal=38%	116138/27230/9114/7094/3068/22872/37/6745/10525/10113/5611/10130/10954/55033/51726/11015/55062/56005/58477/10897/1200/4000
R-HSA-1268020	R-HSA-1268020	Mitochondrial protein import	61	-0.392636	-1.59766	0.00747898	0.033271		3737	tags=38%, list=27%, signal=28%	26520/29928/84269/26517/80273/29090/4580/2395/10651/10452/100272147/56942/26519/27235/131474/10063/516/10440/51287/388753/26521/100287932/7416
R-HSA-6799198	R-HSA-6799198	Complex I biogenesis	49	-0.411577	-1.5868	0.0120233	0.047959		4444	tags=61%, list=32%, signal=42%	4725/4702/4722/4713/4696/4716/79133/80224/4694/91942/4728/4695/4715/51103/4700/4726/4718/4698/4710/4731/4707/4717/29078/25915/4708/55863/55967/4712/51300/4709
R-HSA-69618	R-HSA-69618	Mitotic Spindle Checkpoint	89	-0.362811	-1.58204	0.00907895	0.0379086		4196	tags=54%, list=31%, signal=38%	10393/54908/10726/5529/81929/5516/6249/51143/401541/5519/11243/55166/1781/1778/23421/64946/1783/140735/91687/79023/5527/55839/7321/10403/25936/246184/80776/79172/79682/5501/151246/55055/5518/147841/7324/1063/6396/11130/1062/5515/51529/1780/25906/27338/348235/22919/991/8655
R-HSA-141424	R-HSA-141424	Amplification of signal from the kinetochores	74	-0.376266	-1.57198	0.00757486	0.0333855		4307	tags=54%, list=31%, signal=37%	10726/5529/81929/5516/6249/51143/401541/5519/11243/55166/1781/1778/23421/64946/1783/140735/91687/79023/5527/55839/10403/25936/80776/79172/79682/5501/151246/55055/5518/147841/1063/6396/11130/1062/5515/1780/348235/22919/991/8655
R-HSA-141444	R-HSA-141444	Amplification of signal from unattached kinetochores via a MAD2 inhibitory signal	74	-0.376266	-1.57198	0.00757486	0.0333855		4307	tags=54%, list=31%, signal=37%	10726/5529/81929/5516/6249/51143/401541/5519/11243/55166/1781/1778/23421/64946/1783/140735/91687/79023/5527/55839/10403/25936/80776/79172/79682/5501/151246/55055/5518/147841/1063/6396/11130/1062/5515/1780/348235/22919/991/8655
R-HSA-9758941	R-HSA-9758941	Gastrulation	84	-0.366651	-1.56724	0.00674032	0.0304594		3180	tags=38%, list=23%, signal=29%	5700/5709/5720/5718/5717/5686/5710/5694/9839/5690/5705/5682/10413/5692/5715/5689/5695/3516/5693/652/130497/7979/10197/10213/5707/5702/5684/5713/5701/5685/5691/5704
R-HSA-8852135	R-HSA-8852135	Protein ubiquitination	64	-0.383219	-1.56568	0.0108945	0.0444496		2916	tags=34%, list=21%, signal=27%	7328/51255/7321/55829/8078/8347/56254/7415/7334/9646/54623/123169/3093/7324/7336/85236/5111/29089/27338/7332/7319/7347
R-HSA-611105	R-HSA-611105	Respiratory electron transport	91	-0.348058	-1.52629	0.00796735	0.0344769		4188	tags=48%, list=30%, signal=34%	4696/4716/4697/1351/2109/79133/1327/1329/80224/4694/6391/91942/4728/4695/4715/51103/80219/4700/10975/4726/4718/1340/1337/4698/4710/4731/4707/4717/29078/51241/25915/1349/29796/27089/1345/116228/4708/9167/54205/55863/55967/4712/51300/4709
R-HSA-69278	R-HSA-69278	Cell Cycle, Mitotic	446	-0.28625	-1.52373	0.000164882	0.00128662		3110	tags=31%, list=23%, signal=25%	140735/91687/5709/5982/5720/3326/6500/10540/140609/79023/5718/5527/255919/26003/5717/5686/5710/4173/55839/7321/9688/55142/10403/5694/5500/4001/25936/5690/5705/4067/54107/246184/4605/80776/5682/2237/9837/79172/8347/3014/7341/1030/1871/79682/7532/5861/63943/1104/5501/10592/151246/7531/94239/7283/55766/55055/128866/891/1029/5518/147841/5692/113130/6790/7298/115106/5715/5689/7324/84296/5695/7153/8461…
R-HSA-5683057	R-HSA-5683057	MAPK family signaling cascades	260	-0.303246	-1.52279	0.00108259	0.00633583		2840	tags=31%, list=21%, signal=25%	5718/5527/5058/5156/8826/5717/7094/5686/5710/2252/5037/5694/54518/5500/5690/5705/2904/5682/26523/22808/5781/22821/5147/5501/5604/6709/2342/3265/5518/5692/5063/7529/284/2064/2534/5715/5689/5695/5906/402/4893/2885/71/6714/1742/998/11221/1439/409/5693/23463/5515/2335/805/5879/23179/115727/7979/161742/10197/10213/808/5707/9978/5702/801/5684/8817/5713/5701/3082/5685/5154/3315/28956/2675/5691/60/2246/5…
R-HSA-112316	R-HSA-112316	Neuronal System	218	-0.305094	-1.50762	0.00202642	0.0107175		1772	tags=23%, list=13%, signal=20%	3745/3265/10550/9455/785/3783/5789/3748/8514/84617/4893/4905/6714/1742/55970/3779/23136/22839/3784/9454/56666/24145/2771/113/805/6195/5879/2787/7846/2561/9379/10383/3778/347733/808/3751/801/1175/7280/2892/3786/10211/9369/1173/54331/3762/84790/1312/10376/3838
R-HSA-1632852	R-HSA-1632852	Macroautophagy	119	-0.334329	-1.50685	0.00510922	0.0241554		2095	tags=25%, list=15%, signal=22%	10452/7415/7334/128866/64422/84938/11315/123/8878/84617/3320/6009/6714/139341/51652/55062/1780/10542/7846/10383/347733/10533/7280/27243/10226/7416/28956/84790/8655/10376
R-HSA-500792	R-HSA-500792	GPCR ligand binding	180	-0.312037	-1.49852	0.00459049	0.022146		2325	tags=31%, list=17%, signal=26%	2149/64805/30817/57121/133/53829/1910/51554/9340/59345/4886/2846/6387/8477/8862/4283/8321/5739/6363/5031/5737/1234/55970/6366/718/5724/5020/3973/51083/6367/5660/50865/2787/2535/151306/6348/1240/9934/3357/6347/1880/27202/1902/728/301/23596/5179/54331/58191/57486/1230/3269/6357/719/2359
R-HSA-69242	R-HSA-69242	S Phase	146	-0.319373	-1.48217	0.0079637	0.0344769		3180	tags=32%, list=23%, signal=24%	5700/5709/5982/5720/6500/5718/5717/5686/5710/4173/7321/5694/5690/5705/54107/246184/5682/2237/9837/5692/113130/5715/5689/7324/84296/5695/5111/5693/51529/25906/7027/7979/27338/10197/10213/5707/9978/5702/5684/5713/5701/595/5685/1869/5691/5704
R-HSA-5663202	R-HSA-5663202	Diseases of signal transduction by growth factor receptors and second messengers	380	-0.277662	-1.45517	0.00122147	0.00711943		3245	tags=32%, list=24%, signal=25%	6400/8546/5700/8036/51009/5709/10956/22906/5720/10827/6500/3066/9208/5718/5527/5439/84335/5156/4193/8826/5717/7094/5686/833/5710/4040/2252/5037/5694/1213/6774/57670/54518/5500/5690/5705/4067/55109/22872/5682/22808/22916/50507/471/3280/5781/1523/7415/5501/5604/51530/5880/3265/5518/5692/7529/23385/10342/27044/940/2064/2534/5715/5689/6868/5695/8878/5664/79109/5906/4893/5441/2885/71/3320/3516/6714/62…
R-HSA-195721	R-HSA-195721	Signaling by WNT	231	-0.29134	-1.44823	0.00772642	0.0338445		3119	tags=32%, list=23%, signal=25%	7089/5709/55737/5720/5330/6422/6500/6597/5718/5527/50855/5717/5686/5710/4040/5694/1213/5690/5705/59345/5682/26523/8347/3014/7090/94239/55766/25776/5880/5518/5692/8321/123169/5715/5689/5695/85236/51339/4919/55970/409/51699/5693/6423/5515/8607/805/1211/5879/2787/166/2535/7979/10197/10213/808/5707/9978/5702/801/1175/5684/387/5713/5701/5216/8365/1173/5685/1212/54331/5691/5704
R-HSA-71291	R-HSA-71291	Metabolism of amino acids and derivatives	304	-0.278491	-1.42471	0.00499735	0.0237874		3864	tags=29%, list=28%, signal=21%	10955/4837/6160/6303/84890/51520/80150/8659/2184/9060/5917/3028/8140/57515/4141/5723/63826/2326/6138/5700/200916/5709/6136/5720/443/3176/5718/5717/5686/1735/5710/4942/123688/8424/2746/5694/5690/5705/58478/9521/262/65263/5682/22928/5692/2058/55256/120103/2628/125061/5715/58472/5689/635/29968/5695/7296/5693/23743/7965/11185/51121/7979/5831/10197/10213/5707/51065/2936/1734/5702/5684/5713/5701/6723/3…
R-HSA-112315	R-HSA-112315	Transmission across Chemical Synapses	150	-0.304646	-1.42215	0.0123955	0.0490326		1342	tags=19%, list=10%, signal=17%	84617/4893/4905/6714/1742/55970/2771/113/805/6195/5879/2787/7846/2561/10383/347733/808/801/1175/7280/2892/1173/54331/3762/84790/1312/10376/3838
R-HSA-3108232	R-HSA-3108232	SUMO E3 ligases SUMOylate target proteins	156	0.281897	1.47902	0.00496995	0.0237361		2677	tags=29%, list=19%, signal=23%	1387/6304/10521/9883/23137/4306/6095/5465/115426/6294/7508/5893/5371/5885/9656/8204/25942/3065/7181/1788/80012/6256/51588/51564/10401/4152/8924/2099/9818/9112/4929/1912/1911/2494/2033/4792/83746/55746/5970/79902/5610/4928/1789/10499/165918
R-HSA-2990846	R-HSA-2990846	SUMOylation	162	0.288672	1.50981	0.00230709	0.0119801		2677	tags=30%, list=19%, signal=24%	1387/6304/10521/9883/23137/4306/6095/5465/115426/6294/7508/5893/5371/5885/9656/8204/25942/3065/7181/1788/80012/6256/51588/51564/10401/4152/8924/2099/9818/9112/4929/1912/1911/2494/2033/4792/83746/55746/205564/5970/79902/5610/59343/29843/4928/1789/10499/165918
R-HSA-909733	R-HSA-909733	Interferon alpha/beta signaling	62	0.357437	1.54538	0.00890268	0.0376609		4441	tags=55%, list=32%, signal=37%	54739/10379/91543/103/3134/3661/3665/4940/3669/3429/6773/684/4599/3133/7297/3659/8638/5610/4939/4600/24138/3437/51447/8651/3135/3433/11274/3430/9636/8519/7311/3106/3107/3434
R-HSA-2151201	R-HSA-2151201	Transcriptional activation of mitochondrial biogenesis	54	0.375382	1.59369	0.0113696	0.0458636		1313	tags=26%, list=10%, signal=24%	1387/11232/85441/5442/4899/5465/23410/55902/23054/64784/3054/6256/4209/200186
R-HSA-9024446	R-HSA-9024446	NR1H2 and NR1H3-mediated signaling	40	0.407465	1.60183	0.0102638	0.0421171		3158	tags=42%, list=23%, signal=33%	2194/4343/8204/27161/6257/192669/6256/192670/23028/2033/55818/6907/80820/9619/57690/8648/8841
R-HSA-383280	R-HSA-383280	Nuclear Receptor transcription pathway	38	0.413751	1.60209	0.00890176	0.0376609		1880	tags=29%, list=14%, signal=25%	4306/6095/5465/7181/6257/7182/6256/2100/2099/4929/2494
R-HSA-168928	R-HSA-168928	DDX58/IFIH1-mediated induction of interferon-alpha/beta	66	0.366655	1.62224	0.00776859	0.0339252		2559	tags=32%, list=19%, signal=26%	1387/54941/54476/84166/55593/7318/51191/79132/3661/89122/3665/843/7189/2033/3551/4792/7706/5970/64135/57506/177
R-HSA-3769402	R-HSA-3769402	Deactivation of the beta-catenin transactivating complex	38	0.422846	1.63731	0.00661684	0.0299963		4351	tags=53%, list=32%, signal=36%	8085/57680/3065/83439/607/9580/6932/64321/4221/208/283149/56998/83595/6934/9070/7514/90780/7311/7088/5929
R-HSA-6804758	R-HSA-6804758	Regulation of TP53 Activity through Acetylation	30	0.449664	1.65033	0.0084947	0.0365375		4020	tags=57%, list=29%, signal=40%	23774/84289/7994/5371/3065/90809/27154/2033/7862/208/9219/5928/57459/79837/10000/5608/8396
R-HSA-381340	R-HSA-381340	Transcriptional regulation of white adipocyte differentiation	81	0.361346	1.659	0.0018964	0.0102191		4083	tags=52%, list=30%, signal=37%	1387/85441/6517/5465/80306/23389/10025/8202/9439/23054/6256/9440/9968/168544/1052/2033/27332/9282/6907/5970/84498/10499/6604/10001/9862/896/4023/8648/8841/23097/9969/10891/5346/55090/9314/90390/10498/5105/6721/9967/9370/5468
R-HSA-212165	R-HSA-212165	Epigenetic regulation of gene expression	130	0.329904	1.66819	0.000628112	0.00411442		3484	tags=40%, list=25%, signal=30%	284058/9757/8473/6908/5252/9013/4297/55689/55683/8085/30827/29115/26993/9739/25942/7403/84148/23054/3065/23309/3021/1788/3054/23411/23451/2648/9112/54790/2033/10919/2071/2074/79685/79595/79101/4221/6839/54934/9219/1789/51082/5928/22976/11176/57459/80335/80312/9070/29915/8819/58508/3720
R-HSA-114508	R-HSA-114508	Effects of PIP2 hydrolysis	20	0.512399	1.67491	0.00943442	0.0391638		1768	tags=35%, list=13%, signal=31%	5583/10235/8526/8527/160851/1609/3710
R-HSA-186712	R-HSA-186712	Regulation of beta-cell development	18	0.52204	1.68267	0.0125748	0.0496046		2801	tags=56%, list=20%, signal=44%	1387/10046/9794/2648/4851/2494/2033/2308/208/55534
R-HSA-1655829	R-HSA-1655829	Regulation of cholesterol biosynthesis by SREBP (SREBF)	54	0.396929	1.68516	0.00585023	0.027036		4051	tags=50%, list=29%, signal=35%	1387/85441/32/7108/4047/5465/2194/23054/6667/6256/4800/6907/9632/10499/4597/6604/2222/8648/31/4598/2224/6309/10427/79071/10498/6721/22937
R-HSA-429947	R-HSA-429947	Deadenylation of mRNA	24	0.499666	1.73646	0.00621663	0.0286366		1732	tags=33%, list=13%, signal=29%	4849/23318/246175/255967/9924/1973/25904/23019
R-HSA-9707616	R-HSA-9707616	Heme signaling	44	0.434491	1.74428	0.00319298	0.0159985		3818	tags=61%, list=28%, signal=44%	1387/85441/6095/5465/8204/23054/64784/6256/4209/23411/200186/338/2033/6907/1385/10499/6604/8648/8841/1386/7514/3039/10891/3040/3043/4862/10498
R-HSA-933541	R-HSA-933541	TRAF6 mediated IRF7 activation	15	0.586074	1.7686	0.00895677	0.0377221		2489	tags=60%, list=18%, signal=49%	1387/3661/89122/3665/7189/2033/7706/64135/57506
R-HSA-3214847	R-HSA-3214847	HATs acetylate histones	82	0.387134	1.77536	0.000245133	0.00182654		2210	tags=35%, list=16%, signal=30%	1387/284058/57634/23774/84289/8473/7994/80314/23338/55689/55683/10902/55578/339287/55167/84148/55250/55929/3054/11143/6314/2648/8295/55257/27154/2033/8518/79595/7862
R-HSA-400253	R-HSA-400253	Circadian Clock	64	0.413257	1.80398	0.000684228	0.00440125		3279	tags=44%, list=24%, signal=33%	1387/85441/5936/6095/5465/5187/8204/23054/64784/6256/4209/23411/200186/1454/2033/8864/1408/1628/6907/1385/1453/10499/6604/10135/28999/8648/8841/1386
R-HSA-9013695	R-HSA-9013695	NOTCH4 Intracellular Domain Regulates Transcription	19	0.567185	1.82981	0.0028497	0.0144818		2945	tags=58%, list=21%, signal=46%	1387/2324/4855/10046/9794/2648/23462/4851/2033/55534/23493
R-HSA-3214841	R-HSA-3214841	PKMTs methylate histone lysines	42	0.45957	1.83449	0.00234672	0.0121417		2345	tags=43%, list=17%, signal=36%	9757/84787/54904/4297/8085/79813/9869/9739/64324/79918/7468/63976/10919/387893/29072/6839/5970/84444
R-HSA-68884	R-HSA-68884	Mitotic Telophase/Cytokinesis	11	0.676132	1.86875	0.00302247	0.0153053		661	tags=18%, list=5%, signal=17%	23383/5885
R-HSA-212676	R-HSA-212676	Dopamine Neurotransmitter Release Cycle	16	0.617349	1.88977	0.00387815	0.0190309		3229	tags=44%, list=23%, signal=34%	8825/9256/6854/10815/6844/6804/6812
R-HSA-2470946	R-HSA-2470946	Cohesin Loading onto Chromatin	10	0.709049	1.89341	0.00194766	0.0103393		661	tags=20%, list=5%, signal=19%	23383/5885
R-HSA-1483213	R-HSA-1483213	Synthesis of PE	11	0.68757	1.90037	0.00214701	0.0112305		3947	tags=73%, list=29%, signal=52%	23175/1119/1120/5833/9663/10390/64900/55500
R-HSA-9733709	R-HSA-9733709	Cardiogenesis	18	0.599764	1.93319	0.00163195	0.00913892		3681	tags=56%, list=27%, signal=41%	8861/4089/2648/23462/4086/6722/23493/6910/55897/11091
R-HSA-3214842	R-HSA-3214842	HDMs demethylate histones	23	0.568214	1.96116	0.000986407	0.00591844		2284	tags=52%, list=17%, signal=44%	23133/23030/22992/23135/80853/5253/7403/23028/51780/23081/55818/10765
R-HSA-350054	R-HSA-350054	Notch-HLH transcription pathway	28	0.546746	1.97586	0.000688633	0.00440972		3211	tags=54%, list=23%, signal=41%	1387/10014/4855/10046/9734/3065/9794/10013/2648/51564/4851/6907/55534/8841/9759
R-HSA-2426168	R-HSA-2426168	Activation of gene expression by SREBF (SREBP)	41	0.509821	2.01478	0.000133377	0.00107779		3881	tags=59%, list=28%, signal=42%	1387/85441/32/7108/4047/5465/2194/23054/6667/6256/4800/6907/10499/4597/6604/2222/8648/31/4598/2224/6309/79071/10498/6721
R-HSA-1368082	R-HSA-1368082	RORA activates gene expression	18	0.642818	2.07197	0.000440012	0.00311058		3099	tags=61%, list=23%, signal=47%	1387/85441/6095/5465/23054/6256/2033/6907/10499/6604/8648
R-HSA-3247509	R-HSA-3247509	Chromatin modifying enzymes	202	0.388095	2.07355	2.48311e-09	2.08581e-07		2492	tags=36%, list=18%, signal=30%	1387/284058/54496/23133/9757/57634/23030/23774/84289/8473/84787/7994/22992/23135/80314/54904/23338/6601/80853/4297/55689/55683/8085/79813/10902/54014/55578/5253/339287/9869/55167/9739/7403/23186/84148/3065/64324/55250/1788/55929/3054/11143/23028/6314/79918/7468/2648/8295/63976/9112/51780/51317/55257/27154/2033/10919/387893/23081/6602/79685/8518/79595/29072/55818/7862/10765/6907/6839/5970/84444/37…
R-HSA-4839726	R-HSA-4839726	Chromatin organization	202	0.388095	2.07355	2.48311e-09	2.08581e-07		2492	tags=36%, list=18%, signal=30%	1387/284058/54496/23133/9757/57634/23030/23774/84289/8473/84787/7994/22992/23135/80314/54904/23338/6601/80853/4297/55689/55683/8085/79813/10902/54014/55578/5253/339287/9869/55167/9739/7403/23186/84148/3065/64324/55250/1788/55929/3054/11143/23028/6314/79918/7468/2648/8295/63976/9112/51780/51317/55257/27154/2033/10919/387893/23081/6602/79685/8518/79595/29072/55818/7862/10765/6907/6839/5970/84444/37…
R-HSA-9772755	R-HSA-9772755	Formation of WDR5-containing histone-modifying complexes	40	0.533947	2.09906	5.22319e-05	0.000484062		4453	tags=70%, list=32%, signal=47%	284058/9757/8473/4297/55689/55683/8085/30827/26993/9739/7403/84148/23054/3054/2648/4221/54934/22976/80335/9070/29915/58508/11091/6871/8850/5929/57325/79447
